# Supplementary material for: Pan-cancer analysis of genomic scar signatures associated with homologous recombination deficiency suggests novel indications for existing cancer drugs
Source: Biomark Res. 2015 May 1;3:9. doi: 10.1186/s40364-015-0033-4 (PMC4443545; doi:10.1186/s40364-015-0033-4)
Supplement: Additional file 8: Table S1. — The calculated signature scores along with other measures of chromosomal instability are provided for all tumors included in the present analysis. [file 40364_2015_33_MOESM8_ESM.txt]

Tumor	NtAI	LST	HRD-LOH	Nmut	FLOH	wGII	Ploidy
TCGA-BL-A0C8	14	13	7	162	0.0905	0.3885	3.2987
TCGA-C4-A0EZ	9	11	4	202	0.0806	0.4785	3.4094
TCGA-C4-A0F7	25	33	20	84	0.4648	0.6606	2.7365
TCGA-BL-A13J	26	11	13	135	0.3532	0.727	4.3895
TCGA-CU-A0YN	19	7	12	175	0.2918	0.5793	2.2012
TCGA-BT-A0YX	7	7	4	711	0.0622	0.0851	2.2197
TCGA-C4-A0F1	9	24	9	185	0.2461	0.2501	2.0497
TCGA-C4-A0F6	10	5	8	232	0.2614	0.4944	3.6294
TCGA-CU-A0YR	22	18	15	183	0.2329	0.5909	3.2705
TCGA-BT-A42B	10	8	13	63	0.3088	0.3521	1.7674
TCGA-GV-A3QK	18	26	5	153	0.1342	0.5274	2.6229
TCGA-BT-A42C	30	32	9	388	0.2025	0.6662	3.6686
TCGA-DK-A3WW	10	2	2	1368	0.0488	0.0244	1.9845
TCGA-GV-A40G	23	19	16	160	0.2787	0.6124	3.2212
TCGA-FJ-A3ZE	28	17	11	455	0.1448	0.6143	5.1267
TCGA-FJ-A3ZF	18	11	7	289	0.1542	0.4872	3.1778
TCGA-FJ-A3Z7	28	18	11	355	0.2272	0.6104	3.5006
TCGA-GC-A3YS	30	18	34	258	0.5598	0.6601	3.5541
TCGA-GU-A42R	16	24	8	179	0.281	0.4664	3.2679
TCGA-BT-A3PH	15	8	6	514	0.1122	0.4134	3.701
TCGA-BT-A3PJ	33	28	10	570	0.206	0.5156	3.3671
TCGA-DK-A2HX	16	16	2	136	0.0763	0.5686	3.7732
TCGA-BT-A2LA	16	13	17	251	0.2315	0.5526	3.3008
TCGA-G2-A2EF	21	12	12	293	0.1994	0.6228	3.1347
TCGA-DK-A2I6	29	16	16	314	0.2337	0.7465	4.7346
TCGA-G2-A2EL	7	9	7	258	0.2548	0.2238	1.8191
TCGA-BT-A2LB	15	10	13	709	0.2311	0.5114	3.0531
TCGA-BT-A20Q	4	2	3	105	0.0804	0.2039	2.0331
TCGA-BT-A20W	18	23	2	113	0.0731	0.5382	2.5699
TCGA-BT-A20P	4	4	4	108	0.094	0.2193	2.1397
TCGA-BT-A20J	21	23	15	523	0.2913	0.6298	3.1739
TCGA-BT-A20V	25	16	9	112	0.3023	0.5917	3.5723
TCGA-BT-A20N	32	26	22	321	0.463	0.7431	4.0469
TCGA-BT-A20T	13	19	9	304	0.1785	0.4153	3.546
TCGA-DK-A3IK	26	8	10	237	0.4056	0.4801	2.9436
TCGA-DK-A1AD	19	19	4	253	0.1056	0.6252	3.2754
TCGA-DK-A1A5	24	14	9	303	0.2361	0.6015	3.064
TCGA-DK-A1A6	15	10	6	332	0.113	0.4805	3.5199
TCGA-DK-A1A7	25	14	14	245	0.2755	0.6434	3.4255
TCGA-BL-A13I	4	1	2	115	0.0901	0.0525	2.2449
TCGA-DK-A1AA	3	2	1	81	0.0936	0.0535	1.9492
TCGA-DK-A1AC	26	16	8	1668	0.1806	0.5476	3.7198
TCGA-DK-A1A3	19	12	10	708	0.198	0.6382	3.3404
TCGA-CF-A1HR	12	8	3	350	0.0707	0.5235	3.7931
TCGA-CF-A1HS	24	26	17	345	0.2969	0.5638	3.1616
TCGA-DK-A1AE	4	10	0	136	0.0329	0.1026	2.0561
TCGA-DK-A1AG	1	0	0	127	0.0546	0.0424	1.9532
TCGA-GV-A3JV	12	7	6	113	0.128	0.4153	3.3946
TCGA-GD-A3OP	16	6	6	468	0.1178	0.2545	2.2136
TCGA-GV-A3QH	15	14	18	191	0.3152	0.6183	2.6258
TCGA-GV-A3QI	34	24	8	531	0.2076	0.5861	3.274
TCGA-GD-A3OS	21	12	21	95	0.4255	0.4151	2.5939
TCGA-GD-A3OQ	5	5	3	118	0.0683	0.0338	2.0073
TCGA-GV-A3QG	10	9	10	93	0.1898	0.2103	2.0145
TCGA-GC-A3RB	23	18	7	182	0.1613	0.4457	3.2496
TCGA-CF-A3MG	15	7	10	163	0.1911	0.5953	3.1975
TCGA-GC-A3I6	19	11	8	218	0.121	0.4189	2.313
TCGA-CF-A3MI	18	9	1	70	0.0459	0.5579	3.7227
TCGA-DK-A3IN	12	13	8	425	0.1844	0.5288	2.964
TCGA-G2-A3IB	7	2	9	104	0.2089	0.1826	1.8224
TCGA-DK-A3IQ	15	11	15	217	0.3717	0.4889	1.8398
TCGA-G2-A3IE	25	15	26	430	0.5037	0.5819	1.6358
TCGA-DK-A3IT	15	12	6	450	0.1997	0.5935	3.4866
TCGA-CF-A3MH	8	1	4	49	0.2057	0.2189	1.9868
TCGA-DK-A3IU	14	3	29	485	0.6873	0.6786	1.504
TCGA-GV-A3JW	23	20	16	92	0.3764	0.6298	3.0202
TCGA-GV-A3JX	18	3	15	337	0.3757	0.4138	1.8736
TCGA-DK-A3IL	10	6	9	190	0.1422	0.5024	3.3995
TCGA-DK-A3IM	34	18	23	99	0.4375	0.6747	4.9051
TCGA-FD-A3B5	15	18	20	158	0.3314	0.5856	2.5612
TCGA-FD-A3B6	22	17	9	289	0.1895	0.6844	3.0564
TCGA-FD-A3B8	3	0	0	73	0.0078	0.017	2.0161
TCGA-K4-A3WV	23	19	18	65	0.4046	0.5171	3.5261
TCGA-HQ-A2OE	27	27	16	164	0.2301	0.735	3.6701
TCGA-E5-A2PC	18	8	11	254	0.2041	0.5277	3.6712
TCGA-FT-A3EE	21	7	14	137	0.4096	0.4323	2.7666
TCGA-FD-A3B4	19	14	10	80	0.189	0.2682	2.178
TCGA-CF-A47W	1	0	0	NA	0.0061	8e-04	1.9993
TCGA-FD-A43X	9	0	4	NA	0.0539	0.4151	4.1026
TCGA-CF-A47X	8	6	3	NA	0.0322	0.5832	3.7298
TCGA-GU-A42P	27	15	12	NA	0.2233	0.7291	5.1879
TCGA-BT-A42E	25	21	22	NA	0.4081	0.6787	3.0529
TCGA-CF-A47Y	1	0	1	NA	0.0373	7e-04	1.9997
TCGA-GU-A42Q	16	11	13	NA	0.2294	0.3933	3.6387
TCGA-FD-A43N	20	8	11	NA	0.2142	0.5791	2.874
TCGA-CF-A47S	12	10	1	NA	0.0229	0.2505	3.8905
TCGA-CF-A47T	5	1	3	NA	0.0655	0.0968	2.116
TCGA-FD-A43S	1	0	0	NA	0.0058	0.0038	2.0929
TCGA-CF-A47V	3	0	1	NA	0.0361	0.1301	2.0654
TCGA-CU-A3QU	18	11	12	109	0.2809	0.5276	3.517
TCGA-FD-A3SJ	25	22	16	265	0.2845	0.607	3.3557
TCGA-FD-A3SS	16	18	14	555	0.2747	0.4205	1.9906
TCGA-CU-A3YL	3	5	6	238	0.0765	0.1971	2.1689
TCGA-FD-A3SL	16	17	10	231	0.2254	0.5189	3.7136
TCGA-G2-A3VY	28	22	12	837	0.2908	0.6565	3.4398
TCGA-GC-A3BM	13	4	8	136	0.1475	0.4714	3.3248
TCGA-FD-A3SM	4	0	3	220	0.1339	0.1994	1.9614
TCGA-DK-A3WY	0	0	0	20	0.0039	0.0036	2.093
TCGA-FD-A3SN	12	9	15	425	0.3675	0.4265	1.7054
TCGA-GC-A3RC	19	21	6	421	0.14	0.5682	3.4105
TCGA-DK-A3X1	22	9	8	992	0.1726	0.5557	3.5126
TCGA-FD-A3SO	8	2	11	395	0.2349	0.325	1.8633
TCGA-GC-A3RD	22	14	20	98	0.4632	0.6037	3.0993
TCGA-DK-A3X2	15	11	10	NA	0.229	0.6375	3.4031
TCGA-GC-A3WC	9	3	8	170	0.1927	0.246	2.2132
TCGA-E7-A3X6	8	5	10	127	0.2802	0.2654	1.8142
TCGA-FD-A3SQ	6	8	4	82	0.1689	0.345	2.0719
TCGA-GV-A3QF	19	26	18	147	0.3077	0.6258	2.9387
TCGA-E7-A3Y1	4	1	4	162	0.0697	0.0203	2.0388
TCGA-FD-A3SR	21	13	12	146	0.2065	0.5422	2.8881
TCGA-DK-A2I1	19	12	9	280	0.2578	0.6501	3.2759
TCGA-H4-A2HQ	23	19	7	518	0.1547	0.7347	4.9296
TCGA-G2-A2EO	8	21	4	984	0.1518	0.6191	2.5114
TCGA-GD-A2C5	20	25	8	319	0.1487	0.588	3.3984
TCGA-G2-A2EJ	10	5	8	339	0.1509	0.2408	2.2058
TCGA-G2-A2ES	13	2	4	505	0.2951	0.2539	2.0062
TCGA-G2-A2EC	8	6	9	190	0.179	0.2398	2.079
TCGA-CF-A27C	9	5	4	182	0.1079	0.187	1.9961
TCGA-CU-A3KJ	21	16	12	226	0.1941	0.5594	3.1363
TCGA-FD-A3N5	15	12	5	353	0.1318	0.381	3.2175
TCGA-GV-A3JZ	21	27	9	525	0.1923	0.6334	3.4069
TCGA-BL-A3JM	15	3	24	232	0.4628	0.4253	2.4201
TCGA-DK-A3IS	13	21	3	393	0.1535	0.6619	3.7707
TCGA-FD-A3NA	23	11	7	188	0.187	0.5005	3.3627
TCGA-CF-A3MF	6	1	5	35	0.1421	0.4565	3.2446
TCGA-FD-A3N6	4	3	2	131	0.0358	0.0808	2.1871
TCGA-DK-A3IV	15	8	13	113	0.3384	0.3315	1.9018
TCGA-AR-A2LR	29	12	19	NA	0.477	0.6201	2.6652
TCGA-HN-A2NL	33	24	25	NA	0.59	0.5358	4.791
TCGA-E2-A1LE	20	15	21	NA	0.3751	0.4901	2.1254
TCGA-AC-A2QH	18	16	15	NA	0.2532	0.4452	3.0565
TCGA-AR-A2LJ	4	2	3	NA	0.0499	0.0867	2.0555
TCGA-AR-A2LL	18	13	7	NA	0.1067	0.6916	4.0084
TCGA-GM-A2D9	8	4	7	NA	0.1108	0.1613	2.0097
TCGA-AR-A2LK	8	0	9	NA	0.3006	0.5247	2.9021
TCGA-E9-A2JT	0	0	0	NA	0.0091	0.0044	2.001
TCGA-AR-A2LM	5	1	3	NA	0.0545	0.1063	2.1098
TCGA-GM-A2DL	7	7	7	NA	0.1716	0.2936	1.9225
TCGA-AC-A2QJ	7	5	2	NA	0.1028	0.1575	2.0428
TCGA-AC-A2FO	12	6	9	NA	0.1164	0.1544	1.9532
TCGA-GM-A2DM	0	2	1	NA	0.0082	0.007	1.9934
TCGA-GM-A2DK	8	3	8	NA	0.1211	0.2603	2.0883
TCGA-B6-A2IU	5	2	6	NA	0.123	0.2787	2.0353
TCGA-E2-A2P5	10	7	9	NA	0.1252	0.7363	3.1718
TCGA-AC-A2FM	16	14	9	NA	0.1548	0.6203	3.3443
TCGA-E2-A2P6	5	5	6	NA	0.1002	0.1603	2.0005
TCGA-GM-A2DA	8	2	4	NA	0.1098	0.183	1.9842
TCGA-AC-A2FE	8	4	4	NA	0.087	0.1598	2.0519
TCGA-AR-A2LE	4	0	4	NA	0.0476	0.0683	1.9942
TCGA-GM-A2DN	7	3	1	NA	0.0344	0.0883	2.0738
TCGA-E9-A2JS	29	24	23	NA	0.4107	0.649	3.2508
TCGA-A1-A0SB	0	0	0	9	0.0227	0.0024	1.9996
TCGA-A1-A0SD	9	8	9	21	0.2791	0.3356	1.8718
TCGA-A1-A0SE	8	1	8	27	0.1763	0.2416	2.0332
TCGA-A1-A0SF	13	15	7	33	0.1301	0.5502	2.6883
TCGA-A1-A0SG	3	4	4	27	0.1125	0.1272	2.0034
TCGA-A1-A0SH	14	13	8	107	0.0999	0.1583	2.0414
TCGA-A1-A0SI	8	2	4	170	0.2537	0.4155	1.9268
TCGA-A1-A0SJ	12	4	6	31	0.1684	0.6417	3.6178
TCGA-A1-A0SK	17	18	10	53	0.2194	0.5657	3.6377
TCGA-A1-A0SM	6	2	6	27	0.0989	0.1638	2.0046
TCGA-A1-A0SN	14	10	1	49	0.199	0.6793	3.9757
TCGA-A1-A0SO	33	29	23	241	0.5926	0.7736	3.9605
TCGA-A1-A0SP	9	3	11	31	0.3935	0.4303	1.8217
TCGA-A2-A04N	5	2	2	34	0.0404	0.1109	2.113
TCGA-A2-A04P	34	28	21	104	0.4088	0.6897	3.0762
TCGA-A2-A04R	12	11	14	74	0.2103	0.2665	1.9375
TCGA-A2-A04T	32	28	29	NA	0.5601	0.5592	3.2074
TCGA-A2-A04U	28	19	12	47	0.5119	0.6489	2.3955
TCGA-A2-A04V	5	1	5	27	0.0797	0.1627	1.9776
TCGA-A2-A04X	6	7	4	29	0.1817	0.2694	1.9214
TCGA-A2-A04Y	7	6	5	32	0.0669	0.1589	2.2184
TCGA-A2-A0CP	2	0	2	27	0.0674	0.1335	2.0447
TCGA-A2-A0CQ	3	0	1	28	0.0791	0.1069	2.0091
TCGA-A2-A0CS	6	1	5	33	0.1318	0.4535	3.5683
TCGA-A2-A0CT	27	20	11	76	0.3086	0.7571	3.7156
TCGA-A2-A0CU	8	12	12	25	0.1963	0.5905	2.9573
TCGA-A2-A0CV	5	0	5	17	0.3374	0.5821	2.0124
TCGA-A2-A0CW	23	12	12	52	0.2135	0.5946	3.7099
TCGA-A2-A0CX	15	12	8	198	0.2376	0.4943	2.9138
TCGA-A2-A0D0	34	28	25	63	0.5453	0.6123	2.6184
TCGA-A2-A0D1	24	16	13	45	0.2321	0.4261	4.0173
TCGA-A2-A0D3	7	6	1	25	0.0213	0.1179	4.3083
TCGA-A2-A0D4	15	6	11	19	0.2243	0.5066	3.9518
TCGA-A2-A0EM	4	1	3	17	0.0431	0.1208	2.0753
TCGA-A2-A0EO	6	3	4	22	0.0881	0.6482	3.6965
TCGA-A2-A0ER	4	1	2	21	0.0662	0.082	2.0161
TCGA-A2-A0ES	0	0	0	2	0.0104	0.006	2.0064
TCGA-A2-A0ET	8	3	2	24	0.1462	0.5362	3.2584
TCGA-A2-A0EU	17	4	1	31	0.0642	0.6652	4.1573
TCGA-A2-A0EV	16	10	13	40	0.224	0.5034	3.2419
TCGA-A2-A0EW	9	2	4	14	0.073	0.1317	1.9625
TCGA-A2-A0EX	4	1	4	20	0.1104	0.1293	2.0609
TCGA-A2-A0EY	25	25	15	187	0.2986	0.6637	3.2523
TCGA-A2-A0SU	8	5	7	24	0.1162	0.2337	2.0576
TCGA-A2-A0SV	16	6	36	29	0.7114	0.6522	1.6719
TCGA-A2-A0SW	14	15	28	46	0.4376	0.4822	2.2181
TCGA-A2-A0SX	14	14	31	26	0.5732	0.5947	1.6029
TCGA-A2-A0SY	5	2	3	126	0.0581	0.1044	2.0307
TCGA-A2-A0T0	22	36	21	166	0.3296	0.3894	2.0705
TCGA-A2-A0T2	13	8	10	21	0.6497	0.9757	1.9727
TCGA-A2-A0T3	18	4	21	35	0.4039	0.5734	2.3315
TCGA-A2-A0T4	7	1	10	29	0.2021	0.2624	1.862
TCGA-A2-A0T5	3	0	1	NA	0.0465	0.1082	3.147
TCGA-A2-A0T6	3	1	4	42	0.0601	0.1575	1.9927
TCGA-A2-A0T7	16	12	20	15	0.5249	0.6276	1.6572
TCGA-A2-A0YC	5	0	1	20	0.0912	0.1447	2.0617
TCGA-A2-A0YD	4	3	3	55	0.0731	0.1514	2.1525
TCGA-A2-A0YE	23	11	30	NA	0.5772	0.5739	2.9448
TCGA-A2-A0YF	6	4	5	25	0.0965	0.1478	1.9421
TCGA-A2-A0YG	17	8	4	49	0.0918	0.5666	3.5052
TCGA-A2-A0YH	16	16	17	54	0.2106	0.4125	2.5481
TCGA-A2-A0YI	3	2	7	11	0.1009	0.1821	2.0086
TCGA-A2-A0YJ	23	24	13	53	0.2865	0.7546	4.6118
TCGA-A2-A0YK	5	2	0	206	0.0084	0.1794	3.9382
TCGA-A2-A0YM	29	19	19	66	0.4195	0.5921	3.4023
TCGA-A2-A0YT	26	11	19	49	0.2945	0.5519	4.1666
TCGA-A2-A1FV	13	11	10	38	0.1811	0.4614	2.1765
TCGA-A2-A1FW	15	15	7	55	0.1518	0.5156	3.8853
TCGA-A2-A1FX	13	12	6	16	0.2546	0.4589	2.5763
TCGA-A2-A1FZ	3	1	1	23	0.0427	0.0673	2.1457
TCGA-A2-A1G4	4	4	4	32	0.0469	0.1564	2.0914
TCGA-A2-A1G6	0	0	0	NA	0.0184	0.0015	1.9995
TCGA-A2-A25B	28	26	18	79	0.3002	0.6891	3.1942
TCGA-A2-A25C	6	3	7	20	0.2185	0.341	1.9235
TCGA-A2-A25D	12	17	5	50	0.1859	0.2608	2.0679
TCGA-A2-A25E	20	22	14	48	0.2319	0.3296	2.0959
TCGA-A7-A0CD	7	1	8	24	0.1523	0.6463	3.4397
TCGA-A7-A0CE	22	22	19	88	0.3416	0.509	2.8525
TCGA-A7-A0CG	2	3	6	22	0.1233	0.2023	2.0036
TCGA-A7-A0CH	2	0	2	19	0.0371	0.0776	2.0598
TCGA-A7-A0CJ	30	21	17	37	0.3147	0.7408	3.3518
TCGA-A7-A0D9	7	2	5	18	0.0846	0.2124	2.2886
TCGA-A7-A0DA	38	32	25	129	0.5189	0.6267	2.7947
TCGA-A7-A0DB	12	6	2	28	0.0314	0.5738	4.1972
TCGA-A7-A0DC	8	4	1	NA	0.0537	0.483	3.4863
TCGA-A7-A13D	32	17	19	88	0.6789	0.7897	1.7943
TCGA-A7-A13E	15	11	20	NA	0.3428	0.7004	3.1555
TCGA-A7-A13F	12	6	3	28	0.1573	0.6347	4.7232
TCGA-A7-A13G	4	2	3	25	0.0597	0.1115	2.0757
TCGA-A7-A26E	6	3	6	34	0.1345	0.1968	1.9066
TCGA-A7-A26F	13	13	13	26	0.2753	0.46	2.1754
TCGA-A7-A26H	7	5	4	99	0.0644	0.257	4.557
TCGA-A7-A26I	29	8	24	40	0.5459	0.526	3.2074
TCGA-A7-A26J	8	1	6	18	0.1527	0.4217	2.2297
TCGA-A8-A06N	10	8	8	23	0.2078	0.6147	3.4325
TCGA-A8-A06O	10	10	29	51	0.5714	0.6095	1.7611
TCGA-A8-A06P	20	22	4	20	0.0568	0.4658	3.4816
TCGA-A8-A06Q	17	13	8	207	0.1911	0.6221	3.2855
TCGA-A8-A06R	31	27	12	51	0.2525	0.7105	5.2511
TCGA-A8-A06T	11	12	15	25	0.2215	0.4462	3.3871
TCGA-A8-A06U	32	13	15	48	0.4158	0.6979	4.0467
TCGA-A8-A06X	28	19	21	160	0.3629	0.5997	3.1164
TCGA-A8-A06Y	4	2	8	24	0.2148	0.5094	3.2198
TCGA-A8-A06Z	19	7	17	52	0.353	0.5468	2.9341
TCGA-A8-A075	24	25	21	77	0.3661	0.6613	3.3981
TCGA-A8-A076	16	16	7	50	0.1738	0.5904	3.2598
TCGA-A8-A079	23	25	10	35	0.2004	0.616	4.0758
TCGA-A8-A07B	13	12	9	56	0.1539	0.5226	3.9906
TCGA-A8-A07C	35	31	31	126	0.5672	0.6438	3.0197
TCGA-A8-A07E	8	6	5	51	0.1628	0.2286	1.9783
TCGA-A8-A07F	3	4	1	24	0.0227	0.5652	3.0751
TCGA-A8-A07G	16	25	24	39	0.3323	0.4154	1.8381
TCGA-A8-A07I	11	5	9	35	0.1991	0.278	2.0422
TCGA-A8-A07J	9	4	7	22	0.1161	0.1754	1.9554
TCGA-A8-A07L	25	21	22	80	0.3922	0.4829	2.0159
TCGA-A8-A07O	10	6	7	36	0.2416	0.3212	2.0829
TCGA-A8-A07P	11	8	9	43	0.2727	0.3518	1.8835
TCGA-A8-A07R	34	34	41	181	0.7307	0.5746	2.7146
TCGA-A8-A07S	9	10	6	NA	0.1575	0.1299	4.9386
TCGA-A8-A07W	21	17	5	70	0.2263	0.6579	4.3879
TCGA-A8-A07Z	19	2	46	19	0.6712	0.3767	3.0792
TCGA-A8-A081	16	17	13	76	0.2809	0.6087	2.7793
TCGA-A8-A082	5	3	5	16	0.0787	0.1291	2.0319
TCGA-A8-A083	3	2	2	25	0.0576	0.1797	2.0847
TCGA-A8-A084	14	16	3	51	0.0852	0.5456	4.1428
TCGA-A8-A085	16	20	10	66	0.2188	0.2758	1.9314
TCGA-A8-A086	6	1	4	13	0.0931	0.3464	2.3902
TCGA-A8-A08A	5	4	2	21	0.0477	0.0934	2.0405
TCGA-A8-A08B	17	9	17	25	0.3401	0.413	1.8994
TCGA-A8-A08C	3	0	2	NA	0.021	0.3317	2.4208
TCGA-A8-A08F	31	37	13	107	0.3295	0.6868	3.1328
TCGA-A8-A08G	17	12	8	24	0.1481	0.652	3.3872
TCGA-A8-A08H	0	2	0	32	0.0127	0.021	2.0133
TCGA-A8-A08I	21	13	16	36	0.3895	0.6271	2.9894
TCGA-A8-A08J	17	10	7	23	0.2197	0.572	3.474
TCGA-A8-A08L	27	25	24	197	0.4933	0.5745	1.8522
TCGA-A8-A08O	13	9	13	29	0.2084	0.5353	3.4097
TCGA-A8-A08P	22	16	32	31	0.5521	0.6589	1.85
TCGA-A8-A08R	36	27	29	152	0.5927	0.6082	2.4847
TCGA-A8-A08S	12	3	9	48	0.2188	0.7601	4.7529
TCGA-A8-A08T	6	2	6	39	0.0959	0.2032	2.2722
TCGA-A8-A08X	16	11	29	13	0.5216	0.6289	1.7288
TCGA-A8-A08Z	6	3	2	29	0.0808	0.1379	2.022
TCGA-A8-A090	8	3	12	28	0.3526	0.4604	1.767
TCGA-A8-A091	7	0	4	18	0.0638	0.4577	3.474
TCGA-A8-A092	14	5	14	60	0.2967	0.6644	3.4784
TCGA-A8-A093	7	1	3	97	0.0786	0.5534	3.5246
TCGA-A8-A094	25	26	19	174	0.4118	0.6697	2.9098
TCGA-A8-A095	3	7	2	119	0.0379	0.1404	2.1112
TCGA-A8-A096	1	1	2	22	0.0517	0.0701	1.9995
TCGA-A8-A097	22	23	13	76	0.1839	0.6833	3.7286
TCGA-A8-A099	6	4	11	20	0.2655	0.195	1.9142
TCGA-A8-A09A	26	35	20	91	0.3419	0.7298	2.5527
TCGA-A8-A09B	5	11	3	32	0.0735	0.5875	3.045
TCGA-A8-A09C	11	4	7	21	0.1856	0.5691	3.162
TCGA-A8-A09D	15	9	11	35	0.2304	0.3457	2.1667
TCGA-A8-A09E	11	3	3	38	0.1688	0.5282	3.1693
TCGA-A8-A09G	8	4	7	228	0.2551	0.2888	1.8441
TCGA-A8-A09I	18	8	6	127	0.1374	0.6068	3.7868
TCGA-A8-A09K	27	28	7	29	0.2302	0.6166	3.1178
TCGA-A8-A09M	26	27	9	86	0.1479	0.5511	3.2069
TCGA-A8-A09N	9	7	21	70	0.4337	0.5073	1.6414
TCGA-A8-A09Q	24	18	18	92	0.3485	0.8012	5.1439
TCGA-A8-A09R	15	3	24	42	0.358	0.665	2.465
TCGA-A8-A09T	23	14	6	17	0.1038	0.5415	3.4593
TCGA-A8-A09V	3	0	1	16	0.0274	0.0725	2.0586
TCGA-A8-A09W	21	32	15	72	0.2745	0.4098	2.0334
TCGA-A8-A09Z	1	4	4	NA	0.0774	0.1254	1.9756
TCGA-A8-A0A1	7	7	6	22	0.141	0.1039	2.9021
TCGA-A8-A0A2	9	6	3	25	0.1045	0.5367	3.7083
TCGA-A8-A0A4	7	11	13	19	0.2187	0.2924	1.8499
TCGA-A8-A0A6	6	1	9	NA	0.365	0.3979	1.8398
TCGA-A8-A0A9	8	0	7	41	0.238	0.4337	2.2479
TCGA-A8-A0AB	7	5	2	14	0.0971	0.4643	3.666
TCGA-A8-A0AD	11	4	8	24	0.1635	0.2409	3.7566
TCGA-AC-A23C	15	10	7	90	0.1855	0.2855	2.0537
TCGA-AC-A23E	8	3	3	17	0.0481	0.5166	3.49
TCGA-AC-A23H	22	9	4	NA	0.1251	0.5655	4.4096
TCGA-AC-A2B8	10	8	7	NA	0.1284	0.1292	2.0956
TCGA-AC-A2FG	5	2	3	NA	0.0415	0.0802	2.0499
TCGA-AN-A03X	6	4	11	24	0.2142	0.3433	2.0731
TCGA-AN-A03Y	8	5	17	23	0.2413	0.6187	4.1779
TCGA-AN-A041	15	5	3	28	0.1078	0.6786	3.8103
TCGA-AN-A046	3	3	4	NA	0.0482	0.0629	1.9825
TCGA-AN-A049	18	15	10	25	0.2508	0.4101	2.0336
TCGA-AN-A04A	19	15	19	23	0.2888	0.5679	3.0761
TCGA-AN-A04C	21	9	6	49	0.1722	0.6292	3.6218
TCGA-AN-A04D	21	27	13	84	0.2012	0.3328	2.1522
TCGA-AN-A0AJ	25	11	9	64	0.2297	0.6237	3.6678
TCGA-AN-A0AK	12	8	4	NA	0.0533	0.4645	3.6184
TCGA-AN-A0AL	25	30	23	66	0.3849	0.4075	1.9126
TCGA-AN-A0AR	29	30	32	114	0.5034	0.5325	1.9196
TCGA-AN-A0AS	15	8	7	24	0.1435	0.6085	2.8764
TCGA-AN-A0AT	27	23	25	103	0.4389	0.4717	3.562
TCGA-AN-A0FD	12	7	17	28	0.274	0.2617	1.8067
TCGA-AN-A0FE	16	9	28	NA	0.5336	0.5879	1.7576
TCGA-AN-A0FF	4	4	4	19	0.0677	0.1737	2.0752
TCGA-AN-A0FJ	25	11	20	76	0.4522	0.6471	3.116
TCGA-AN-A0FK	6	5	3	35	0.0966	0.6979	3.2617
TCGA-AN-A0FL	20	23	16	145	0.2957	0.4734	2.0827
TCGA-AN-A0FS	4	4	5	47	0.0917	0.1123	2.02
TCGA-AN-A0FT	24	15	20	81	0.4012	0.6153	3.1268
TCGA-AN-A0FV	19	11	14	73	0.2984	0.5729	2.7767
TCGA-AN-A0FW	19	14	9	82	0.176	0.5763	3.8135
TCGA-AN-A0FX	27	29	25	88	0.4702	0.6639	3.3045
TCGA-AN-A0FY	21	28	11	42	0.298	0.6639	3.3675
TCGA-AN-A0FZ	18	8	10	42	0.1978	0.7125	4.3284
TCGA-AN-A0G0	40	19	10	33	0.3111	0.6318	3.7782
TCGA-AN-A0XL	13	6	7	26	0.1932	0.3549	2.2034
TCGA-AN-A0XN	31	32	6	123	0.2433	0.6078	3.2368
TCGA-AN-A0XO	8	11	7	28	0.1101	0.21	2.0471
TCGA-AN-A0XP	4	0	3	26	0.1049	0.1753	2.0309
TCGA-AN-A0XR	6	1	7	27	0.09	0.171	2.0489
TCGA-AN-A0XS	4	0	3	24	0.3784	0.4164	1.7916
TCGA-AN-A0XT	18	11	14	15	0.3091	0.4291	3.463
TCGA-AN-A0XU	31	31	22	86	0.4693	0.7486	3.5007
TCGA-AN-A0XV	3	1	3	27	0.1201	0.0996	2.0166
TCGA-AN-A0XW	32	33	11	224	0.2337	0.4728	3.7747
TCGA-AO-A03L	22	11	16	18	0.3226	0.7049	2.8026
TCGA-AO-A03M	14	4	20	NA	0.4275	0.4168	1.839
TCGA-AO-A03N	11	10	5	94	0.1206	0.6008	3.1352
TCGA-AO-A03O	24	11	12	55	0.2415	0.5576	3.8505
TCGA-AO-A03P	21	12	6	42	0.1018	0.6712	4.2016
TCGA-AO-A03R	7	3	9	33	0.2045	0.2703	2.0354
TCGA-AO-A03T	17	17	11	82	0.2024	0.2845	1.9783
TCGA-AO-A03U	0	0	0	3	0.0078	0.0011	1.9987
TCGA-AO-A03V	19	14	10	48	0.1994	0.3789	2.0557
TCGA-AO-A0J2	33	33	26	59	0.3964	0.7097	3.3963
TCGA-AO-A0J3	16	15	5	72	0.1701	0.503	2.9131
TCGA-AO-A0J4	23	20	20	78	0.3444	0.5148	2.0408
TCGA-AO-A0J5	5	7	9	44	0.1331	0.2223	3.8337
TCGA-AO-A0J6	27	32	22	95	0.5162	0.4826	1.8874
TCGA-AO-A0J7	8	3	16	13	0.4167	0.5483	3.0951
TCGA-AO-A0J8	2	0	1	22	0.0998	0.1579	1.9934
TCGA-AO-A0J9	8	5	17	98	0.2818	0.4547	2.2916
TCGA-AO-A0JA	10	10	17	21	0.268	0.3185	1.796
TCGA-AO-A0JB	23	31	24	62	0.411	0.5064	2.083
TCGA-AO-A0JC	0	0	0	7	0.0046	0.001	1.9989
TCGA-AO-A0JD	27	22	13	82	0.3141	0.658	3.4565
TCGA-AO-A0JE	14	10	14	37	0.2628	0.3948	2.046
TCGA-AO-A0JF	2	2	1	19	0.0244	0.0523	2.0147
TCGA-AO-A0JG	6	3	8	16	0.2557	0.2389	1.8989
TCGA-AO-A0JI	4	1	10	15	0.1926	0.2323	1.9356
TCGA-AO-A0JJ	8	4	3	13	0.1599	0.1596	1.9217
TCGA-AO-A0JL	23	15	12	49	0.2389	0.6563	5.0143
TCGA-AO-A0JM	18	14	5	31	0.1792	0.5681	3.3593
TCGA-AO-A124	38	23	30	127	0.6759	0.5404	2.845
TCGA-AO-A126	5	5	9	16	0.1491	0.1676	1.9209
TCGA-AO-A12B	2	0	1	15	0.0154	0.5589	3.5357
TCGA-AO-A12C	15	8	4	NA	0.1325	0.3277	2.0412
TCGA-AO-A12E	7	8	7	28	0.2292	0.2056	1.8683
TCGA-AO-A12F	32	18	23	26	0.4229	0.7302	5.0415
TCGA-AO-A12G	15	9	11	31	0.2061	0.3368	2.0129
TCGA-AO-A12H	4	1	0	17	0.0057	0.0072	3.9951
TCGA-AO-A1KP	7	5	4	18	0.1042	0.1953	2.0686
TCGA-AO-A1KQ	27	34	28	NA	0.4517	0.6162	1.9123
TCGA-AO-A1KR	21	13	11	58	0.3014	0.532	3.2565
TCGA-AO-A1KS	10	6	4	32	0.1072	0.4713	2.641
TCGA-AO-A1KT	15	6	12	36	0.2374	0.4179	2.113
TCGA-AQ-A04H	15	8	2	54	0.1499	0.4767	3.105
TCGA-AQ-A0Y5	13	8	13	41	0.2667	0.5747	3.2548
TCGA-AQ-A1H2	6	9	8	27	0.2662	0.3998	1.8504
TCGA-AQ-A1H3	5	2	2	24	0.0451	0.201	2.173
TCGA-AR-A0TP	21	28	16	61	0.4048	0.4732	1.9524
TCGA-AR-A0TQ	6	5	1	21	0.0296	0.1797	3.0341
TCGA-AR-A0TR	25	11	4	30	0.1299	0.6065	3.8186
TCGA-AR-A0TU	35	38	41	67	0.6315	0.4689	3.0722
TCGA-AR-A0TV	13	12	18	66	0.3939	0.5121	1.8979
TCGA-AR-A0TW	24	24	13	46	0.2272	0.5977	3.2285
TCGA-AR-A0TX	11	4	6	266	0.1737	0.2749	2.0098
TCGA-AR-A0TY	13	11	10	46	0.3054	0.393	1.8267
TCGA-AR-A0TZ	10	8	15	46	0.2765	0.349	1.766
TCGA-AR-A0U0	24	15	31	24	0.4748	0.6374	2.5222
TCGA-AR-A0U1	29	32	36	61	0.5297	0.5613	1.7489
TCGA-AR-A0U2	24	20	17	47	0.3456	0.5615	2.817
TCGA-AR-A0U3	13	10	11	31	0.3564	0.441	1.772
TCGA-AR-A0U4	34	35	38	130	0.6336	0.5873	1.6761
TCGA-AR-A1AH	22	19	16	76	0.4511	0.5515	3.4344
TCGA-AR-A1AI	32	28	28	50	0.5128	0.6431	2.6592
TCGA-AR-A1AK	10	2	6	55	0.1235	0.3738	2.255
TCGA-AR-A1AL	4	3	3	21	0.0427	0.0848	2.0583
TCGA-AR-A1AN	13	6	16	17	0.2645	0.3647	1.9684
TCGA-AR-A1AP	11	7	15	32	0.3668	0.4092	1.8577
TCGA-AR-A1AR	13	7	11	52	0.3907	0.5428	1.7844
TCGA-AR-A1AS	4	0	4	32	0.1087	0.1098	2.2105
TCGA-AR-A1AU	12	7	10	21	0.2063	0.2292	2.0134
TCGA-AR-A1AV	9	3	10	36	0.1491	0.5719	3.4487
TCGA-AR-A1AX	8	0	7	12	0.1202	0.1408	1.9621
TCGA-AR-A1AY	12	10	21	44	0.4911	0.5089	1.7811
TCGA-AR-A24H	23	30	13	131	0.2951	0.6695	3.6598
TCGA-AR-A24K	9	8	13	26	0.296	0.5386	3.5667
TCGA-AR-A24L	24	28	20	41	0.2946	0.4175	3.0644
TCGA-AR-A24M	7	7	3	19	0.0555	0.173	2.2121
TCGA-AR-A24N	4	2	3	31	0.055	0.1226	2.1296
TCGA-AR-A24O	12	9	1	14	0.0567	0.1763	2.0625
TCGA-AR-A24P	4	0	2	15	0.103	0.1976	2.0065
TCGA-AR-A24Q	34	39	18	143	0.4305	0.6813	2.8969
TCGA-AR-A24R	9	4	6	24	0.1554	0.5928	3.8918
TCGA-AR-A24S	13	15	8	47	0.1678	0.6437	3.5112
TCGA-AR-A24T	6	10	15	15	0.2663	0.1913	1.8567
TCGA-AR-A24V	14	15	6	26	0.1073	0.6599	3.4781
TCGA-AR-A24X	3	0	1	27	0.043	0.1057	2.0594
TCGA-AR-A24Z	18	10	7	38	0.1899	0.6006	3.2462
TCGA-AR-A250	15	9	17	63	0.3613	0.6064	2.0313
TCGA-AR-A251	37	31	22	154	0.5705	0.6702	2.9288
TCGA-AR-A254	10	1	11	25	0.8322	0.8573	1.3773
TCGA-AR-A255	28	14	13	50	0.3451	0.5384	2.8713
TCGA-AR-A256	29	17	21	175	0.4986	0.5724	3.0785
TCGA-B6-A0I2	20	9	16	53	0.5818	0.4778	2.959
TCGA-B6-A0I5	3	0	2	23	0.0276	0.2871	2.3113
TCGA-B6-A0I6	28	28	20	76	0.5735	0.5021	1.6187
TCGA-B6-A0I8	30	33	16	107	0.3012	0.5817	3.098
TCGA-B6-A0I9	20	9	12	60	0.248	0.4607	3.1449
TCGA-B6-A0IA	6	11	6	21	0.1112	0.2015	2.1478
TCGA-B6-A0IB	8	11	9	45	0.1415	0.6822	2.9465
TCGA-B6-A0IC	4	1	2	32	0.0545	0.0867	1.9878
TCGA-B6-A0IE	8	4	12	22	0.1999	0.3793	2.1396
TCGA-B6-A0IG	10	4	11	31	0.3071	0.305	1.7909
TCGA-B6-A0IH	18	14	4	20	0.1487	0.3933	2.9048
TCGA-B6-A0IJ	30	18	23	128	0.4438	0.5561	3.0797
TCGA-B6-A0IK	13	4	11	112	0.4188	0.3658	1.8279
TCGA-B6-A0IM	6	4	6	32	0.0869	0.2632	2.125
TCGA-B6-A0IN	13	7	9	28	0.1568	0.2609	2.1473
TCGA-B6-A0IO	16	9	7	56	0.1794	0.6728	3.5122
TCGA-B6-A0IP	2	1	3	20	0.0439	0.064	1.9979
TCGA-B6-A0IQ	25	24	13	49	0.3367	0.6172	2.5364
TCGA-B6-A0RE	27	15	25	87	0.4348	0.5744	3.0014
TCGA-B6-A0RG	19	13	10	54	0.1277	0.4679	3.9465
TCGA-B6-A0RH	9	11	8	34	0.1783	0.3002	2.0436
TCGA-B6-A0RI	5	4	3	16	0.0503	0.1182	2.0083
TCGA-B6-A0RL	13	13	8	45	0.1936	0.4991	3.7176
TCGA-B6-A0RM	4	0	3	25	0.0269	0.0855	2.1361
TCGA-B6-A0RN	3	0	2	33	0.0335	0.1098	2.054
TCGA-B6-A0RO	8	6	8	35	0.1383	0.5972	3.1198
TCGA-B6-A0RP	13	26	4	17	0.1116	0.6443	3.2149
TCGA-B6-A0RS	31	33	18	99	0.3193	0.6939	3.5272
TCGA-B6-A0RU	26	34	20	40	0.5519	0.7125	2.7825
TCGA-B6-A0RV	9	6	8	41	0.1782	0.1815	1.9831
TCGA-B6-A0WS	6	6	7	17	0.2399	0.2775	1.9898
TCGA-B6-A0WT	12	9	6	18	0.0996	0.1541	2.0657
TCGA-B6-A0WV	12	6	15	24	0.2177	0.5574	3.1902
TCGA-B6-A0WW	11	4	11	34	0.2463	0.3774	2.7821
TCGA-B6-A0WX	27	11	13	30	0.4129	0.594	3.5342
TCGA-B6-A0WZ	3	1	2	41	0.0266	0.2947	2.2442
TCGA-B6-A0X0	3	1	2	15	0.0342	0.1133	2.1077
TCGA-B6-A0X1	33	30	27	62	0.7172	0.7728	1.759
TCGA-B6-A0X5	2	0	2	29	0.0498	0.0923	1.9861
TCGA-B6-A0X7	9	6	6	15	0.1212	0.168	2.0248
TCGA-B6-A1KC	11	7	12	29	0.2982	0.7457	4.2753
TCGA-B6-A1KF	13	6	9	50	0.2021	0.6274	3.2821
TCGA-B6-A1KN	20	11	13	54	0.2378	0.5647	3.7472
TCGA-BH-A0AU	11	14	8	20	0.3356	0.6052	3.3643
TCGA-BH-A0AW	22	15	7	133	0.132	0.5518	3.3795
TCGA-BH-A0AY	13	2	9	32	0.1548	0.5843	2.7678
TCGA-BH-A0AZ	18	14	15	49	0.2402	0.3171	1.9873
TCGA-BH-A0B0	2	2	8	47	0.2175	0.2599	1.8325
TCGA-BH-A0B1	18	17	8	35	0.1861	0.6842	3.7823
TCGA-BH-A0B2	13	11	13	NA	0.2237	0.2426	2.0587
TCGA-BH-A0B4	19	29	42	55	0.6199	0.7915	1.5334
TCGA-BH-A0B5	14	26	3	56	0.0729	0.6198	3.5421
TCGA-BH-A0B8	8	7	13	26	0.3942	0.3272	1.6171
TCGA-BH-A0B9	16	12	16	31	0.3761	0.3978	1.8412
TCGA-BH-A0BA	18	1	11	27	0.5427	0.5344	2.9734
TCGA-BH-A0BC	7	2	4	27	0.2008	0.1998	2.794
TCGA-BH-A0BD	2	3	3	19	0.085	0.1708	2.1931
TCGA-BH-A0BF	12	7	14	22	0.3949	0.4281	1.7838
TCGA-BH-A0BG	28	20	22	30	0.4712	0.6777	3.2812
TCGA-BH-A0BL	23	23	25	39	0.6237	0.6527	1.6419
TCGA-BH-A0BM	3	0	3	18	0.0738	0.0924	1.9721
TCGA-BH-A0BO	0	0	0	18	0.0061	0.0011	1.9994
TCGA-BH-A0BP	29	16	21	125	0.4364	0.5674	2.8492
TCGA-BH-A0BR	12	12	16	48	0.4166	0.479	1.7741
TCGA-BH-A0BS	2	0	1	14	0.018	0.0443	2.0215
TCGA-BH-A0BT	11	3	9	30	0.237	0.5921	3.5257
TCGA-BH-A0BV	17	4	3	24	0.1006	0.5385	3.4336
TCGA-BH-A0BW	20	21	24	74	0.4366	0.466	1.8349
TCGA-BH-A0C1	17	26	4	28	0.1209	0.5876	3.0214
TCGA-BH-A0C3	10	25	17	11	0.4502	0.4424	1.6842
TCGA-BH-A0C7	19	15	9	29	0.2009	0.5751	3.5566
TCGA-BH-A0DD	11	11	3	28	0.0884	0.3807	3.1287
TCGA-BH-A0DE	6	4	7	23	0.1808	0.2457	1.8697
TCGA-BH-A0DG	7	11	2	26	0.0848	0.1785	2.2001
TCGA-BH-A0DH	7	9	9	33	0.1946	0.2956	1.861
TCGA-BH-A0DI	15	10	11	29	0.2085	0.2776	2.0066
TCGA-BH-A0DK	6	6	8	76	0.2377	0.2363	1.8647
TCGA-BH-A0DL	15	8	21	38	0.589	0.6371	1.5442
TCGA-BH-A0DO	2	0	1	14	0.0209	0.1963	2.1856
TCGA-BH-A0DQ	16	9	10	23	0.1534	0.3454	2.0479
TCGA-BH-A0DS	7	4	4	28	0.0649	0.3872	2.5387
TCGA-BH-A0DT	12	6	4	10	0.0945	0.291	2.1707
TCGA-BH-A0DX	13	10	13	56	0.2207	0.2255	1.9686
TCGA-BH-A0DZ	9	5	8	231	0.1616	0.2026	1.9895
TCGA-BH-A0E0	19	9	27	27	0.4731	0.5242	3.0023
TCGA-BH-A0E1	2	0	3	27	0.0328	0.0701	2.0452
TCGA-BH-A0E2	13	12	13	22	0.2564	0.2762	1.8617
TCGA-BH-A0E6	23	23	8	40	0.4738	0.5813	2.3668
TCGA-BH-A0E7	4	0	2	31	0.0354	0.0898	2.0554
TCGA-BH-A0EA	2	0	1	18	0.0925	0.0676	2.0687
TCGA-BH-A0EB	6	1	20	39	0.4435	0.4584	1.6537
TCGA-BH-A0EE	22	9	9	73	0.1326	0.6172	3.9474
TCGA-BH-A0EI	8	3	5	14	0.0956	0.1571	2.0371
TCGA-BH-A0GY	18	9	7	29	0.1196	0.5181	3.7138
TCGA-BH-A0GZ	6	4	8	25	0.1868	0.2077	1.8642
TCGA-BH-A0H0	7	1	9	17	0.2102	0.2845	1.9889
TCGA-BH-A0H3	4	0	2	10	0.0268	0.0601	2.0698
TCGA-BH-A0H5	0	0	0	6	0.0205	0.0022	1.9995
TCGA-BH-A0H6	5	2	3	17	0.0372	0.1214	2.1816
TCGA-BH-A0H7	28	11	14	41	0.3167	0.6681	3.9772
TCGA-BH-A0H9	6	3	6	35	0.3258	0.4176	1.9483
TCGA-BH-A0HA	3	1	4	218	0.0925	0.1011	1.9141
TCGA-BH-A0HB	13	8	9	25	0.1914	0.3663	2.0778
TCGA-BH-A0HF	3	2	1	NA	0.0906	0.1079	1.931
TCGA-BH-A0HI	2	4	3	19	0.0371	0.058	2.0023
TCGA-BH-A0HK	5	0	5	89	0.0729	0.094	2.0532
TCGA-BH-A0HL	6	7	9	24	0.1476	0.2148	1.9698
TCGA-BH-A0HN	22	20	2	23	0.2019	0.5723	2.8737
TCGA-BH-A0HO	2	0	1	17	0.0195	0.0441	2.0193
TCGA-BH-A0HP	7	5	6	223	0.1238	0.1998	1.9839
TCGA-BH-A0HQ	9	6	2	21	0.0251	0.5176	2.705
TCGA-BH-A0HU	12	12	19	34	0.4092	0.4937	1.6561
TCGA-BH-A0HW	10	3	9	30	0.1038	0.333	3.7192
TCGA-BH-A0HX	20	17	21	43	0.365	0.6924	2.4644
TCGA-BH-A0W3	4	0	6	15	0.087	0.5063	5.2586
TCGA-BH-A0W4	3	1	4	25	0.1091	0.0424	1.9295
TCGA-BH-A0W5	14	7	5	24	0.0891	0.1932	2.0193
TCGA-BH-A0W7	16	16	16	166	0.305	0.4255	1.8133
TCGA-BH-A0WA	34	30	25	83	0.4672	0.5791	2.8741
TCGA-BH-A18F	10	1	23	50	0.4362	0.5423	1.666
TCGA-BH-A18G	4	5	2	NA	0.0435	0.0566	2.1586
TCGA-BH-A18I	4	2	4	19	0.0887	0.1893	2.011
TCGA-BH-A18J	13	6	9	61	0.2301	0.2854	1.9142
TCGA-BH-A18K	17	9	11	41	0.22	0.5638	3.1895
TCGA-BH-A18L	16	7	6	31	0.1929	0.6803	3.8973
TCGA-BH-A18M	14	19	8	19	0.2285	0.3513	1.9952
TCGA-BH-A18N	5	1	2	27	0.0757	0.543	3.5603
TCGA-BH-A18Q	26	30	21	75	0.4184	0.6668	3.0124
TCGA-BH-A18R	11	11	8	24	0.1223	0.2587	2.2289
TCGA-BH-A18S	22	24	4	23	0.0737	0.3765	3.7935
TCGA-BH-A18T	28	22	23	65	0.5048	0.6748	3.0349
TCGA-BH-A18U	28	19	6	82	0.1916	0.7758	5.0229
TCGA-BH-A18V	34	27	37	178	0.5864	0.5744	3.4357
TCGA-BH-A1EN	13	7	6	50	0.1651	0.6283	4.0539
TCGA-BH-A1EO	15	9	12	27	0.1591	0.5634	4.0671
TCGA-BH-A1ES	23	19	3	16	0.0702	0.5664	5.2949
TCGA-BH-A1ET	4	0	1	23	0.0707	0.0909	2.0113
TCGA-BH-A1EU	7	8	15	16	0.4167	0.4853	1.7138
TCGA-BH-A1EV	17	9	6	82	0.161	0.7437	3.5453
TCGA-BH-A1EX	6	8	2	28	0.032	0.2502	2.3051
TCGA-BH-A1EY	17	7	15	44	0.3397	0.4414	1.7635
TCGA-BH-A1F2	25	15	12	50	0.2933	0.5846	4.4639
TCGA-BH-A1F5	4	4	3	30	0.1232	0.1911	1.9765
TCGA-BH-A1F6	17	20	19	49	0.3595	0.6097	2.9456
TCGA-BH-A1F8	18	16	17	132	0.4533	0.5063	3.0292
TCGA-BH-A1FC	32	30	16	84	0.2637	0.6946	3.6273
TCGA-BH-A1FD	17	9	14	27	0.3616	0.4234	1.7767
TCGA-BH-A1FE	11	5	17	11	0.2956	0.3306	1.8322
TCGA-BH-A1FG	6	1	4	20	0.0464	0.1391	2.103
TCGA-BH-A1FJ	2	2	2	30	0.0783	0.1033	2.0385
TCGA-BH-A1FL	3	6	4	24	0.0835	0.1271	2.0296
TCGA-BH-A1FM	22	14	7	44	0.2014	0.6321	3.2618
TCGA-BH-A1FN	23	18	11	107	0.1896	0.543	3.3787
TCGA-BH-A1FR	0	0	0	16	0.0099	0.0036	2.0004
TCGA-BH-A201	6	2	4	19	0.0812	0.1063	2.0178
TCGA-BH-A202	10	2	15	29	0.5481	0.5852	1.6809
TCGA-BH-A203	22	23	14	55	0.2467	0.6186	3.5557
TCGA-BH-A204	10	11	9	43	0.185	0.3155	1.9514
TCGA-BH-A28Q	5	2	5	19	0.0971	0.1888	2.0219
TCGA-C8-A12M	18	17	6	51	0.1262	0.5977	3.6395
TCGA-C8-A12N	5	1	3	21	0.0799	0.0875	2.105
TCGA-C8-A12P	27	29	21	146	0.3355	0.655	2.6094
TCGA-C8-A12Q	17	15	16	94	0.3653	0.4769	2.1089
TCGA-C8-A12T	10	14	9	141	0.1421	0.2383	2.0811
TCGA-C8-A12W	28	42	18	40	0.3574	0.6691	3.9084
TCGA-C8-A12X	6	10	12	40	0.2529	0.2578	1.8577
TCGA-C8-A12Y	7	7	4	20	0.1318	0.321	4.0689
TCGA-C8-A12Z	11	5	12	39	0.1887	0.3224	2.0128
TCGA-C8-A134	24	32	21	87	0.427	0.464	1.8912
TCGA-C8-A137	12	9	13	40	0.1884	0.2673	1.9902
TCGA-C8-A1HE	2	5	5	39	0.1127	0.131	1.9379
TCGA-C8-A1HF	18	10	9	27	0.2255	0.5079	3.4671
TCGA-C8-A1HG	22	13	16	45	0.2705	0.5751	3.0503
TCGA-C8-A1HI	11	5	5	31	0.1583	0.6602	3.5892
TCGA-C8-A1HJ	27	21	22	105	0.5412	0.448	1.7921
TCGA-C8-A1HK	14	11	9	45	0.1735	0.651	3.5217
TCGA-C8-A1HL	8	2	5	25	0.1063	0.3194	3.815
TCGA-C8-A1HM	29	25	15	288	0.3483	0.6883	4.8524
TCGA-C8-A1HN	20	10	7	42	0.1138	0.5941	3.3537
TCGA-C8-A1HO	9	3	8	25	0.1847	0.2518	2.0232
TCGA-C8-A26V	13	12	11	75	0.1879	0.1891	1.9217
TCGA-C8-A26W	12	12	12	54	0.2715	0.3268	1.8722
TCGA-C8-A26Y	25	16	13	NA	0.3622	0.5873	2.9013
TCGA-C8-A26Z	14	6	7	38	0.1624	0.586	3.2442
TCGA-C8-A273	5	6	5	17	0.1061	0.2243	2.1316
TCGA-C8-A274	12	4	6	184	0.1112	0.4607	3.1892
TCGA-C8-A275	5	6	8	121	0.1282	0.2445	2.2403
TCGA-C8-A27A	18	15	11	26	0.2231	0.5532	3.7851
TCGA-C8-A27B	29	19	29	140	0.5764	0.5525	2.9418
TCGA-D8-A142	26	17	36	52	0.6637	0.6852	1.8952
TCGA-D8-A143	25	24	30	34	0.6045	0.6238	2.3135
TCGA-D8-A146	15	26	3	30	0.0767	0.597	3.5639
TCGA-D8-A147	28	35	23	107	0.3807	0.6314	3.391
TCGA-D8-A1J8	6	0	10	NA	0.6577	0.5576	1.5121
TCGA-D8-A1J9	23	16	10	167	0.2306	0.6057	3.8069
TCGA-D8-A1JA	11	12	7	NA	0.2208	0.2571	1.9444
TCGA-D8-A1JC	17	7	17	79	0.3563	0.4624	1.8166
TCGA-D8-A1JD	27	27	7	72	0.0975	0.6441	4.245
TCGA-D8-A1JE	9	2	6	31	0.2388	0.5825	2.7903
TCGA-D8-A1JF	19	18	16	37	0.3005	0.7058	2.9943
TCGA-D8-A1JH	2	0	0	15	0.0027	0.0309	4.0129
TCGA-D8-A1JI	8	3	12	34	0.1704	0.3649	3.5995
TCGA-D8-A1JJ	13	7	11	69	0.1874	0.5377	2.935
TCGA-D8-A1JL	34	32	31	103	0.6512	0.5508	2.229
TCGA-D8-A1JM	19	9	16	38	0.3869	0.5048	1.8231
TCGA-D8-A1JN	2	2	6	144	0.109	0.1845	1.9465
TCGA-D8-A1JP	23	24	23	111	0.4195	0.4282	1.9761
TCGA-D8-A1JS	1	2	3	18	0.043	0.0565	2.0064
TCGA-D8-A1JT	6	4	6	30	0.09	0.4351	2.38
TCGA-D8-A1JU	6	1	4	14	0.1218	0.137	2.0444
TCGA-D8-A1X5	21	9	19	43	0.3763	0.6049	3.1233
TCGA-D8-A1X6	6	1	2	35	0.0246	0.3601	4.2465
TCGA-D8-A1X8	5	3	6	24	0.1372	0.0978	1.916
TCGA-D8-A1X9	22	26	9	76	0.2362	0.3361	1.976
TCGA-D8-A1XA	14	2	14	26	0.4544	0.5347	3.1822
TCGA-D8-A1XB	9	6	13	28	0.2221	0.3721	1.9501
TCGA-D8-A1XD	7	3	4	NA	0.1442	0.2508	2.0382
TCGA-D8-A1XF	17	7	18	35	0.3667	0.6589	3.2274
TCGA-D8-A1XG	1	5	4	22	0.1463	0.1288	1.9896
TCGA-D8-A1XJ	19	8	8	70	0.1756	0.6714	3.6488
TCGA-D8-A1XK	30	26	26	NA	0.4892	0.6268	2.2298
TCGA-D8-A1XL	23	21	9	75	0.2378	0.6653	3.3923
TCGA-D8-A1XM	7	4	6	52	0.1227	0.1863	1.9599
TCGA-D8-A1XO	5	5	7	19	0.2044	0.2637	1.8406
TCGA-D8-A1XQ	36	29	19	NA	0.5079	0.6619	4.0561
TCGA-D8-A1XR	7	9	6	25	0.1346	0.3044	3.9919
TCGA-D8-A1XS	6	3	9	18	0.1598	0.2436	2.0631
TCGA-D8-A1XT	18	10	13	35	0.3671	0.4165	1.8735
TCGA-D8-A1XU	13	3	24	26	0.4941	0.5455	3.0937
TCGA-D8-A1XW	25	26	28	87	0.4903	0.505	2.5712
TCGA-D8-A1XY	10	7	11	35	0.1769	0.5036	3.4399
TCGA-D8-A1XZ	19	10	6	57	0.1035	0.5278	3.4059
TCGA-D8-A1Y0	17	15	9	57	0.2941	0.4372	2.0528
TCGA-D8-A1Y1	6	2	9	156	0.3996	0.5512	2.9132
TCGA-D8-A1Y2	7	6	8	20	0.1379	0.3949	2.189
TCGA-D8-A1Y3	21	8	25	49	0.4367	0.5786	2.9855
TCGA-D8-A27F	29	24	31	66	0.5371	0.5044	1.66
TCGA-D8-A27H	28	31	18	115	0.3862	0.427	2.1003
TCGA-D8-A27K	3	0	1	17	0.0223	0.1063	2.1227
TCGA-D8-A27L	5	2	3	30	0.0814	0.181	2.0452
TCGA-D8-A27M	20	24	28	55	0.4823	0.5489	1.6454
TCGA-D8-A27N	12	4	6	41	0.1663	0.2744	2.116
TCGA-D8-A27P	2	0	1	19	0.0269	0.0495	2.0171
TCGA-D8-A27R	28	20	19	22	0.2811	0.6791	2.858
TCGA-D8-A27T	8	10	14	16	0.2927	0.277	1.7568
TCGA-D8-A27V	6	5	6	NA	0.1002	0.3736	2.2514
TCGA-D8-A27W	15	11	7	21	0.1486	0.6736	4.6083
TCGA-E2-A105	10	4	5	52	0.1027	0.1948	2.0139
TCGA-E2-A106	15	16	9	NA	0.2615	0.4335	1.9499
TCGA-E2-A107	13	26	2	24	0.068	0.5725	3.744
TCGA-E2-A109	15	4	8	63	0.1715	0.5321	3.721
TCGA-E2-A10A	9	8	7	16	0.1577	0.247	1.9749
TCGA-E2-A10B	7	6	5	33	0.7509	0.6869	1.422
TCGA-E2-A10C	23	12	11	342	0.2819	0.5565	2.7876
TCGA-E2-A10E	4	14	4	23	0.1515	0.1503	3.9074
TCGA-E2-A10F	5	4	6	20	0.0986	0.1994	1.993
TCGA-E2-A14P	31	21	21	68	0.5024	0.4811	2.6275
TCGA-E2-A14S	6	4	5	25	0.0735	0.261	2.2791
TCGA-E2-A14V	15	14	8	74	0.1891	0.5732	2.9939
TCGA-E2-A14W	27	41	17	77	0.3487	0.6316	2.2644
TCGA-E2-A14X	25	29	6	19	0.1291	0.6853	3.2951
TCGA-E2-A14Y	10	11	7	28	0.1232	0.2103	2.0838
TCGA-E2-A14Z	29	30	18	54	0.3781	0.62	2.6363
TCGA-E2-A150	23	16	20	42	0.4243	0.563	3.636
TCGA-E2-A152	11	7	28	118	0.443	0.4999	1.5494
TCGA-E2-A153	9	5	15	15	0.2433	0.3576	1.867
TCGA-E2-A154	15	20	1	40	0.0226	0.5484	4.3004
TCGA-E2-A155	11	3	13	50	0.2832	0.2443	1.8976
TCGA-E2-A156	3	3	2	14	0.0415	0.0638	3.9811
TCGA-E2-A158	27	35	21	74	0.3719	0.4399	1.9613
TCGA-E2-A15A	29	22	15	34	0.3213	0.6895	3.8785
TCGA-E2-A15C	3	0	2	22	0.0441	0.2241	2.1009
TCGA-E2-A15H	9	7	5	29	0.1394	0.5216	3.4348
TCGA-E2-A15I	4	1	3	18	0.1005	0.2257	2.1151
TCGA-E2-A15J	6	2	3	21	0.0815	0.1408	3.0486
TCGA-E2-A15K	5	3	4	48	0.106	0.16	2.0192
TCGA-E2-A15L	4	4	2	25	0.02	0.0947	2.1528
TCGA-E2-A15M	23	19	18	60	0.4499	0.5831	2.047
TCGA-E2-A15O	7	6	7	30	0.1353	0.3929	2.1334
TCGA-E2-A15R	10	5	11	35	0.1956	0.3396	2.0633
TCGA-E2-A1AZ	31	25	16	47	0.465	0.612	3.822
TCGA-E2-A1B0	21	14	34	37	0.6999	0.6754	1.5929
TCGA-E2-A1B4	3	0	1	31	0.0353	0.0352	1.999
TCGA-E2-A1BC	7	1	6	24	0.1269	0.1518	1.9121
TCGA-E2-A1BD	6	5	2	23	0.0295	0.5614	3.5506
TCGA-E2-A1IE	13	10	13	23	0.2249	0.2766	1.9228
TCGA-E2-A1IG	6	2	2	41	0.0614	0.136	2.0483
TCGA-E2-A1IH	13	9	7	54	0.1434	0.6181	3.265
TCGA-E2-A1II	18	21	10	25	0.4539	0.7592	2.1211
TCGA-E2-A1IJ	5	3	3	13	0.0498	0.1805	2.1043
TCGA-E2-A1IK	24	7	0	11	0.0094	0.1708	3.8962
TCGA-E2-A1IL	5	4	5	24	0.091	0.2097	2.0073
TCGA-E2-A1IN	15	9	4	191	0.1206	0.5546	4.0778
TCGA-E2-A1IU	3	1	2	22	0.0426	0.0678	1.9907
TCGA-E2-A1L7	29	31	15	56	0.308	0.634	4.9615
TCGA-E2-A1L8	7	4	12	30	0.2203	0.5674	2.6802
TCGA-E2-A1L9	4	1	2	22	0.0441	0.0842	2.1459
TCGA-E2-A1LA	19	32	22	72	0.2985	0.366	1.9035
TCGA-E2-A1LB	8	7	6	34	0.1093	0.1078	1.9295
TCGA-E2-A1LG	9	2	8	132	0.1788	0.558	3.2168
TCGA-E2-A1LI	30	27	32	21	0.5889	0.5326	2.9689
TCGA-E2-A1LK	17	17	10	39	0.1765	0.5902	4.2394
TCGA-E2-A1LL	23	23	12	47	0.3967	0.5741	2.8629
TCGA-E9-A1N3	0	5	1	23	0.0085	0.1033	4.0462
TCGA-E9-A1N4	7	2	7	27	0.2184	0.1783	1.8016
TCGA-E9-A1N5	10	4	6	24	0.1328	0.3151	3.8454
TCGA-E9-A1N6	13	15	6	NA	0.188	0.337	3.1858
TCGA-E9-A1N8	19	17	17	30	0.4788	0.5498	1.7465
TCGA-E9-A1N9	30	15	13	46	0.239	0.7249	4.1879
TCGA-E9-A1NA	22	14	11	80	0.2265	0.552	3.973
TCGA-E9-A1NC	27	34	25	53	0.4877	0.4181	1.7579
TCGA-E9-A1ND	28	23	29	63	0.5725	0.5465	2.6701
TCGA-E9-A1NF	24	19	13	41	0.2335	0.6814	3.4296
TCGA-E9-A1NG	7	6	3	18	0.0882	0.1493	1.9482
TCGA-E9-A1NH	17	19	2	25	0.0432	0.5972	5.1252
TCGA-E9-A1NI	15	14	8	36	0.1229	0.5499	3.4106
TCGA-E9-A1R0	5	1	3	21	0.0924	0.1469	1.9449
TCGA-E9-A1R2	21	21	15	54	0.2766	0.3874	2.0052
TCGA-E9-A1R3	17	6	4	27	0.0542	0.5812	4.2537
TCGA-E9-A1R4	25	22	19	93	0.2726	0.6846	3.2178
TCGA-E9-A1R5	6	2	5	30	0.1591	0.2515	2.1312
TCGA-E9-A1R6	14	6	8	25	0.2264	0.6533	2.9492
TCGA-E9-A1R7	15	7	16	51	0.3835	0.4053	1.9341
TCGA-E9-A1RB	19	6	18	23	0.4761	0.5826	3.1072
TCGA-E9-A1RC	10	7	4	41	0.1622	0.5281	3.674
TCGA-E9-A1RD	2	1	1	25	0.0164	0.3252	3.1893
TCGA-E9-A1RE	16	14	6	42	0.208	0.5476	3.2501
TCGA-E9-A1RF	21	22	12	118	0.3254	0.6587	3.3921
TCGA-E9-A1RG	22	16	9	32	0.3473	0.5381	2.6851
TCGA-E9-A1RH	27	22	13	74	0.2804	0.6601	3.174
TCGA-E9-A1RI	8	4	6	13	0.1008	0.219	1.9505
TCGA-E9-A226	15	14	22	29	0.4038	0.4926	1.7803
TCGA-E9-A227	2	0	1	12	0.0313	0.0476	2.0165
TCGA-E9-A228	10	11	14	40	0.1764	0.1617	3.9614
TCGA-E9-A229	7	9	9	20	0.1547	0.191	1.9009
TCGA-E9-A22A	15	6	8	25	0.2375	0.353	1.9668
TCGA-E9-A22B	5	6	11	57	0.2368	0.2789	1.8523
TCGA-E9-A22D	21	21	6	19	0.1166	0.581	2.5368
TCGA-E9-A22E	27	40	21	73	0.3926	0.6834	3.6674
TCGA-E9-A22G	27	31	24	97	0.57	0.5823	1.7569
TCGA-E9-A22H	5	2	6	17	0.1118	0.1391	1.9861
TCGA-E9-A244	30	31	12	73	0.2868	0.6487	3.4942
TCGA-E9-A245	1	0	0	15	0.0128	0.0217	2.0368
TCGA-E9-A247	26	12	13	29	0.2248	0.7347	4.4953
TCGA-E9-A249	6	9	2	15	0.0599	0.51	3.8663
TCGA-E9-A24A	7	1	2	16	0.075	0.1609	2.058
TCGA-E9-A295	13	7	14	62	0.2101	0.693	3.2345
TCGA-EW-A1IW	5	9	10	66	0.1497	0.2683	3.7275
TCGA-EW-A1IX	4	4	7	17	0.0949	0.0904	1.9499
TCGA-EW-A1IY	5	3	2	25	0.0509	0.1456	2.1414
TCGA-EW-A1IZ	3	4	4	278	0.0996	0.1042	1.9438
TCGA-EW-A1J1	10	8	6	22	0.1033	0.4101	5.3154
TCGA-EW-A1J2	7	4	8	24	0.1159	0.2024	1.9898
TCGA-EW-A1J3	6	3	6	30	0.0652	0.1984	2.1585
TCGA-EW-A1J5	16	22	14	401	0.391	0.2386	2.9208
TCGA-EW-A1J6	24	9	35	37	0.5013	0.5481	3.0953
TCGA-EW-A1OW	22	10	9	NA	0.4052	0.6309	3.5262
TCGA-EW-A1OX	3	3	2	19	0.0463	0.0952	2.0526
TCGA-EW-A1OY	19	16	16	49	0.2765	0.5337	2.9093
TCGA-EW-A1OZ	28	17	13	45	0.3513	0.7488	4.8026
TCGA-EW-A1P0	8	10	4	23	0.1755	0.2362	2.2287
TCGA-EW-A1P1	0	0	0	3	0.0212	0.0022	2.0009
TCGA-EW-A1P3	6	4	5	14	0.1898	0.317	1.9865
TCGA-EW-A1P4	28	37	25	54	0.4282	0.6525	2.4901
TCGA-EW-A1P5	16	14	3	16	0.1073	0.7211	3.7445
TCGA-EW-A1P6	5	1	2	20	0.0596	0.1721	2.2487
TCGA-EW-A1P8	30	9	20	31	0.6188	0.5309	2.9553
TCGA-EW-A1PA	10	10	14	36	0.3376	0.3633	1.9121
TCGA-EW-A1PD	18	28	19	69	0.2512	0.3034	1.9665
TCGA-EW-A1PE	6	1	2	30	0.0287	0.2276	3.6911
TCGA-EW-A1PF	11	9	4	NA	0.2496	0.316	1.8494
TCGA-EW-A1PG	0	0	0	8	0.003	0.001	1.9996
TCGA-EW-A1PH	17	15	12	41	0.2459	0.5935	3.123
TCGA-EW-A2FS	14	8	20	NA	0.3648	0.4715	1.6859
TCGA-EW-A2FV	7	3	5	NA	0.0874	0.5161	2.7939
TCGA-EW-A2FW	4	2	4	NA	0.1881	0.1567	2.0289
TCGA-GI-A2C8	24	22	17	105	0.2778	0.6638	2.997
TCGA-GM-A2DC	12	4	14	NA	0.3118	0.5471	2.2741
TCGA-AC-A2QI	6	2	11	NA	0.2336	0.2364	1.8767
TCGA-BH-A0HY	26	22	18	41	0.3452	0.6955	2.4337
TCGA-E2-A573	23	12	29	NA	0.4949	0.4139	2.3019
TCGA-AC-A5XS	7	10	8	NA	0.1818	0.262	1.9726
TCGA-LL-A5YL	5	9	11	NA	0.1982	0.1674	2.0051
TCGA-A7-A5ZX	2	3	2	NA	0.0361	0.0617	2.0329
TCGA-E2-A574	24	17	18	NA	0.4318	0.7268	4.2155
TCGA-AC-A62X	17	14	16	NA	0.2522	0.6217	3.7328
TCGA-OL-A66H	0	0	0	NA	0.0208	0.0497	2.0484
TCGA-E2-A56Z	19	21	5	NA	0.1016	0.458	2.801
TCGA-E2-A570	4	1	2	NA	0.0266	0.1519	2.2472
TCGA-OL-A66I	21	20	16	NA	0.4037	0.5306	2.1319
TCGA-OL-A66K	3	2	2	NA	0.036	0.5416	3.7889
TCGA-OL-A66J	5	1	7	NA	0.1356	0.116	1.8991
TCGA-AC-A62Y	5	8	1	NA	0.0792	0.6441	3.1298
TCGA-A7-A3IY	0	5	4	NA	0.0503	0.0756	1.9849
TCGA-GM-A3NY	3	6	4	NA	0.0689	0.1366	2.0212
TCGA-EW-A1PC	25	14	12	NA	0.2832	0.5388	4.21
TCGA-A7-A2KD	25	16	6	NA	0.1375	0.6596	3.8801
TCGA-AC-A3OD	13	8	8	NA	0.2005	0.2775	1.9957
TCGA-AC-A2BK	28	21	28	NA	0.5152	0.709	3.5026
TCGA-GI-A2C9	31	33	26	NA	0.4352	0.6395	2.4367
TCGA-C8-A3M7	3	4	4	NA	0.1096	0.209	2.0233
TCGA-B6-A0I1	20	17	16	NA	0.29	0.4048	2.1589
TCGA-AC-A2BM	17	10	8	NA	0.2772	0.5971	3.4106
TCGA-A7-A425	17	22	20	NA	0.3779	0.6052	2.0516
TCGA-A7-A426	6	3	5	NA	0.104	0.1996	2.0178
TCGA-LL-A440	0	0	0	NA	0.0058	0.0064	2.0045
TCGA-BH-A42U	0	0	0	NA	0.0059	0.0029	1.9988
TCGA-EW-A423	10	6	8	NA	0.2445	0.5546	3.2792
TCGA-EW-A3E8	6	7	5	NA	0.1685	0.1521	1.8419
TCGA-BH-A42V	3	3	4	NA	0.0552	0.1056	2.0066
TCGA-GM-A3XG	0	0	0	NA	0.0097	0.0024	1.9994
TCGA-B6-A408	10	4	11	NA	0.1526	0.597	3.5312
TCGA-D8-A3Z5	3	0	1	NA	0.0432	0.1575	2.1013
TCGA-BH-A42T	10	12	18	NA	0.3754	0.4018	1.7811
TCGA-A2-A4S2	14	16	3	NA	0.123	0.5398	3.0085
TCGA-LL-A50Y	3	3	4	NA	0.0742	0.0773	2.0172
TCGA-OL-A66P	8	20	6	NA	0.1127	0.227	2.0532
TCGA-E9-A5FL	27	28	23	NA	0.3886	0.6701	2.613
TCGA-PE-A5DD	6	6	7	NA	0.2193	0.3054	1.8341
TCGA-BH-A5IZ	23	21	23	NA	0.4901	0.5474	1.6951
TCGA-HN-A2OB	5	4	3	NA	0.0673	0.085	1.9949
TCGA-PE-A5DE	15	19	11	NA	0.2684	0.5037	2.3378
TCGA-A7-A56D	24	8	12	NA	0.2677	0.6376	3.4522
TCGA-OK-A5Q2	6	4	3	NA	0.0564	0.0987	2.0542
TCGA-AC-A5EI	12	8	33	NA	0.742	0.2875	2.8446
TCGA-OL-A5D6	6	7	7	NA	0.1769	0.1794	1.8573
TCGA-PE-A5DC	20	14	13	NA	0.2619	0.3778	1.8787
TCGA-AR-A5QM	13	11	35	NA	0.5632	0.8174	1.732
TCGA-OL-A5D7	25	14	20	NA	0.4046	0.5702	2.2195
TCGA-E9-A5FK	16	9	0	NA	0.0025	0.2339	4.0958
TCGA-OL-A5D8	6	9	6	NA	0.0745	0.1562	2.1342
TCGA-BH-A5J0	19	24	10	NA	0.1913	0.6626	3.3114
TCGA-OL-A5DA	12	12	7	NA	0.152	0.2838	2.8662
TCGA-A7-A4SA	25	32	17	NA	0.4311	0.489	2.121
TCGA-A7-A4SD	23	13	17	NA	0.48	0.5356	2.4086
TCGA-A7-A4SC	10	6	9	NA	0.149	0.2129	1.9456
TCGA-A7-A4SE	28	17	36	NA	0.5431	0.5233	3.18
TCGA-OL-A5S0	27	20	26	NA	0.4774	0.5515	2.7045
TCGA-LL-A5YP	28	29	20	NA	0.4285	0.5979	3.1881
TCGA-E9-A5UO	8	4	8	NA	0.2317	0.2952	1.881
TCGA-AR-A5QP	6	6	3	NA	0.0711	0.2439	2.2188
TCGA-LL-A5YN	22	12	27	NA	0.5445	0.6818	1.5725
TCGA-OL-A5RY	0	4	0	NA	0.0081	0.0093	2.0041
TCGA-A7-A5ZV	28	17	18	NA	0.505	0.5664	2.5043
TCGA-E9-A5UP	7	1	22	NA	0.6017	0.5601	1.6785
TCGA-OL-A5RU	2	0	1	NA	0.0408	0.0264	2.0685
TCGA-AC-A5EH	12	13	8	NA	0.2177	0.4514	3.3382
TCGA-GM-A5PV	2	0	2	NA	0.0417	0.0442	1.9649
TCGA-OL-A5RV	5	0	1	NA	0.0239	0.1117	2.1366
TCGA-AC-A5XU	15	11	2	NA	0.1003	0.5783	3.0654
TCGA-GM-A5PX	3	3	3	NA	0.0643	0.117	2.0294
TCGA-OL-A5RW	25	31	22	NA	0.5118	0.5915	1.77
TCGA-AR-A5QN	7	3	10	NA	0.1413	0.1936	2.0176
TCGA-LL-A5YM	12	4	28	NA	0.4748	0.4954	1.6957
TCGA-OL-A5RX	3	0	1	NA	0.0234	0.1062	2.1221
TCGA-OL-A5RZ	11	7	3	NA	0.0815	0.5629	4.2841
TCGA-A2-A3XW	0	0	0	NA	0.0012	0.0014	2.0011
TCGA-A2-A3XX	18	25	4	NA	0.3218	0.596	4.5562
TCGA-B6-A400	32	24	25	NA	0.6652	0.481	3.3222
TCGA-B6-A402	24	10	8	NA	0.3434	0.6849	3.9825
TCGA-A2-A3XZ	9	8	6	NA	0.1088	0.259	2.1849
TCGA-B6-A40B	4	1	5	NA	0.1248	0.2076	2.0146
TCGA-A2-A3Y0	24	25	17	NA	0.3427	0.6243	2.3449
TCGA-B6-A40C	5	4	4	NA	0.1156	0.2358	2.0365
TCGA-D8-A3Z6	6	6	4	NA	0.0771	0.3013	2.2192
TCGA-AC-A6IX	8	4	13	NA	0.205	0.2203	1.9265
TCGA-D8-A73X	4	3	2	NA	0.1151	0.2044	2.9548
TCGA-EW-A6SA	14	10	15	NA	0.2932	0.5644	2.6033
TCGA-EW-A6SC	7	5	6	NA	0.0923	0.184	1.9701
TCGA-LL-A740	3	3	3	NA	0.0695	0.1774	2.1256
TCGA-S3-A6ZF	21	12	12	NA	0.1993	0.6747	3.1954
TCGA-S3-A6ZG	5	3	4	NA	0.0594	0.6072	3.502
TCGA-S3-A6ZH	8	3	8	NA	0.2414	0.5718	3.5923
TCGA-C8-A132	10	18	22	45	0.3297	0.3917	1.6868
TCGA-C8-A138	22	26	12	39	0.2594	0.6662	3.0881
TCGA-E2-A14T	12	10	6	26	0.1188	0.5729	3.1351
TCGA-E2-A14R	34	32	22	90	0.4141	0.751	3.2257
TCGA-E2-A15P	8	4	8	32	0.2193	0.2494	1.8075
TCGA-E2-A15T	7	6	3	40	0.0891	0.1922	2.0154
TCGA-C8-A12O	20	29	8	28	0.253	0.6874	3.0134
TCGA-D8-A13Y	19	21	13	65	0.4828	0.5749	1.7306
TCGA-C8-A130	28	27	15	32	0.3142	0.7239	3.6248
TCGA-E2-A14O	11	2	26	28	0.4573	0.587	3.3508
TCGA-E2-A15F	7	4	4	19	0.2204	0.301	1.9183
TCGA-D8-A140	9	7	6	80	0.1205	0.2417	2.1036
TCGA-C8-A12L	31	33	33	58	0.535	0.7049	3.106
TCGA-E2-A15S	29	24	14	43	0.1715	0.5123	3.9934
TCGA-E2-A15D	3	0	1	22	0.0257	0.2432	2.2793
TCGA-C8-A12U	23	20	12	40	0.3361	0.6959	3.1057
TCGA-AC-A3W6	1	2	0	NA	0.0318	0.1968	2.8541
TCGA-AR-A1AM	8	9	5	NA	0.102	0.1465	1.9681
TCGA-A7-A13H	5	4	4	NA	0.0912	0.164	2.0048
TCGA-A7-A3RF	0	0	0	NA	0.0097	0.0071	1.9979
TCGA-AC-A3EH	9	3	3	NA	0.1455	0.3346	3.906
TCGA-BH-A28O	0	0	0	NA	0.0115	0.0014	1.9988
TCGA-A2-A0CO	8	5	7	NA	0.1341	0.1822	1.9395
TCGA-AC-A3TN	4	0	3	NA	0.0428	0.0692	1.9934
TCGA-AC-A3W5	21	20	16	NA	0.3184	0.6369	3.2253
TCGA-AC-A3W7	4	1	3	NA	0.1834	0.2149	1.8762
TCGA-AC-A3QQ	6	3	5	NA	0.0653	0.1617	2.0944
TCGA-AC-A3TM	4	1	3	NA	0.0757	0.1536	2.0138
TCGA-A2-A0CK	7	3	5	NA	0.0505	0.1005	3.967
TCGA-A7-A3J0	7	1	1	NA	0.0211	0.2839	2.4535
TCGA-A7-A3IZ	5	5	9	NA	0.1724	0.1866	1.9193
TCGA-C8-A3M8	9	7	10	NA	0.1881	0.2719	2.0736
TCGA-A2-A3KD	6	4	9	NA	0.1445	0.2382	2.0986
TCGA-A2-A3KC	4	3	5	NA	0.0829	0.1372	2.0697
TCGA-E9-A3HO	17	30	9	NA	0.1775	0.5306	3.7411
TCGA-A7-A3J1	6	4	7	NA	0.2065	0.2206	1.8454
TCGA-AC-A3HN	1	2	0	NA	0.009	0.1609	4.0842
TCGA-E9-A54X	2	2	1	NA	0.0966	0.2411	2.1813
TCGA-A2-A4RY	3	4	0	NA	0.0039	0.1183	3.9464
TCGA-E9-A54Y	18	11	14	NA	0.2602	0.6563	4.5605
TCGA-A2-A4S0	0	0	0	NA	0.0143	0.0038	1.9993
TCGA-A7-A4SF	15	10	9	NA	0.2814	0.5681	2.8283
TCGA-AQ-A54O	12	9	8	NA	0.2628	0.4935	2.2361
TCGA-A2-A4S1	19	19	8	NA	0.3205	0.5849	2.1146
TCGA-A2-A4RW	24	20	17	NA	0.3378	0.325	1.9233
TCGA-A7-A4SB	11	4	11	NA	0.1848	0.5785	3.2062
TCGA-D8-A4Z1	0	3	0	NA	0.0036	0.01	2.0095
TCGA-AQ-A54N	23	4	19	NA	0.4282	0.5295	2.861
TCGA-A2-A4S3	27	23	27	NA	0.4907	0.4837	1.762
TCGA-LQ-A4E4	8	6	7	NA	0.229	0.2565	1.8451
TCGA-A2-A3XU	7	5	7	NA	0.2119	0.3632	2.1973
TCGA-AC-A3QP	5	2	3	NA	0.0969	0.1183	1.9817
TCGA-GM-A3XL	29	32	24	NA	0.3273	0.5394	2.0978
TCGA-A2-A3XS	22	15	19	NA	0.3927	0.6175	2.9167
TCGA-GM-A3XN	7	5	8	NA	0.1301	0.1957	1.9961
TCGA-A2-A3XT	24	33	18	NA	0.368	0.7059	3.686
TCGA-JL-A3YX	14	8	8	NA	0.0974	0.6148	3.6986
TCGA-AC-A62V	17	8	7	NA	0.1868	0.493	3.1278
TCGA-E2-A572	5	8	6	NA	0.0842	0.1062	1.95
TCGA-E2-A576	9	4	14	NA	0.2799	0.3303	1.8489
TCGA-E9-A6HE	5	2	5	NA	0.1029	0.2352	2.0094
TCGA-LD-A66U	8	3	7	NA	0.1345	0.2849	2.0522
TCGA-LL-A6FP	10	10	12	NA	0.2617	0.4996	2.9674
TCGA-LL-A6FQ	3	1	4	NA	0.0823	0.5371	3.3165
TCGA-LL-A6FR	28	16	22	NA	0.4173	0.6169	3.1916
TCGA-OL-A66L	12	10	3	NA	0.0944	0.3514	2.3205
TCGA-OL-A66N	10	4	5	NA	0.1025	0.6131	3.9823
TCGA-A2-A3XV	3	2	3	NA	0.0598	0.1359	2.0086
TCGA-OL-A66O	6	2	3	NA	0.0608	0.1957	3.8904
TCGA-E2-A14U	0	0	0	NA	0.0031	0.0012	1.9997
TCGA-GM-A3NW	5	6	3	NA	0.0598	0.2086	4.2704
TCGA-EW-A3U0	34	24	29	NA	0.5534	0.5697	1.9312
TCGA-A6-2671	14	10	13	107	0.3382	0.7001	3.4752
TCGA-A6-2681	12	7	11	NA	0.2578	0.4407	2.1778
TCGA-A6-2684	4	1	6	NA	0.1809	0.1793	2.0508
TCGA-A6-4107	5	10	0	NA	0.0552	0.6045	3.0143
TCGA-A6-2680	6	3	8	NA	0.1237	0.4423	3.2112
TCGA-A6-2682	2	4	10	NA	0.2784	0.2767	1.8193
TCGA-A6-2685	13	7	12	NA	0.3267	0.3063	2.3017
TCGA-A6-2686	18	19	8	NA	0.168	0.5635	3.3872
TCGA-A6-2679	12	9	11	NA	0.2444	0.6694	3.5888
TCGA-AA-3530	1	3	4	NA	0.1924	0.1963	1.9326
TCGA-AA-3517	14	9	5	29	0.2439	0.6142	3.5652
TCGA-AA-3526	2	6	6	51	0.211	0.1688	1.9664
TCGA-AA-3518	1	1	1	454	0.0099	0.005	2.0901
TCGA-AA-3527	5	3	7	77	0.1246	0.0937	2.1093
TCGA-AA-3519	13	10	4	41	0.1676	0.5885	3.6909
TCGA-AA-3529	5	2	4	47	0.0798	0.2111	2.286
TCGA-AA-3521	15	11	11	40	0.2724	0.4851	3.5549
TCGA-AA-3522	10	9	11	41	0.3501	0.3398	1.6947
TCGA-AA-3532	23	14	7	29	0.218	0.6041	3.2714
TCGA-AA-3534	2	2	7	51	0.102	0.4106	2.4733
TCGA-AA-3516	1	1	1	745	0.0135	0.0169	2.0835
TCGA-AA-3525	1	0	0	498	0.0578	0.0023	1.9514
TCGA-A6-2674	22	10	25	22	0.5829	0.5738	1.4853
TCGA-AA-3531	4	3	4	62	0.2435	0.2967	1.993
TCGA-A6-2672	2	0	0	473	0.0093	0.0558	2.1564
TCGA-A6-2677	7	5	5	59	0.127	0.2513	2.0959
TCGA-AA-3520	7	4	4	47	0.1856	0.2828	1.9853
TCGA-A6-2678	12	13	14	63	0.301	0.3228	1.879
TCGA-AA-3514	7	30	0	61	0.021	0.3351	3.9655
TCGA-A6-2683	12	5	17	80	0.224	0.5516	4.0173
TCGA-AA-3524	10	6	5	41	0.1716	0.2256	2.0905
TCGA-A6-2676	4	1	3	622	0.0407	0.0399	2.0776
TCGA-CM-6677	16	16	5	178	0.4171	0.6012	3.2624
TCGA-A6-5664	0	5	0	77	0.0566	0.1081	3.9114
TCGA-AD-6548	7	6	6	119	0.1217	0.1449	2.1781
TCGA-CM-6674	0	0	1	808	0.0766	0.0017	1.9527
TCGA-CM-6675	8	19	16	136	0.2629	0.2396	1.8408
TCGA-CA-6719	15	12	6	156	0.2083	0.5333	3.2437
TCGA-CM-6676	12	4	4	198	0.1089	0.4695	2.9446
TCGA-A6-5656	8	4	6	110	0.2306	0.3315	2.1663
TCGA-AA-3511	14	16	14	137	0.2293	0.4872	3.3355
TCGA-CK-6746	3	1	7	1220	0.0905	0.0476	2.0977
TCGA-CA-5254	15	9	7	181	0.1787	0.5279	3.1215
TCGA-F4-6807	11	10	10	172	0.2211	0.3622	2.1335
TCGA-CM-6678	3	2	12	211	0.1728	0.3787	2.7591
TCGA-F4-6808	14	9	16	175	0.2008	0.5235	4.0367
TCGA-A6-6654	13	20	6	220	0.1714	0.4883	2.6978
TCGA-CA-6715	6	7	2	141	0.1902	0.3311	2.1843
TCGA-CA-6716	7	5	0	235	0.0675	0.17	3.1275
TCGA-CM-6680	1	1	3	169	0.0603	0.0524	2.0557
TCGA-CM-4751	13	5	8	NA	0.2022	0.272	1.9884
TCGA-G4-6628	0	2	0	1732	0.056	0.0522	4.0307
TCGA-F4-6805	8	4	3	69	0.0977	0.1502	2.175
TCGA-AA-3496	10	6	5	306	0.3227	0.344	2.0892
TCGA-AZ-4616	11	12	10	86	0.1562	0.421	3.0286
TCGA-AZ-6608	9	4	3	266	0.0369	0.5956	3.5426
TCGA-F4-6806	4	3	1	106	0.0177	0.2348	4.1725
TCGA-CK-6747	2	3	3	222	0.0641	0.0021	2.0546
TCGA-AZ-6603	13	7	2	192	0.129	0.539	3.781
TCGA-A6-6651	13	4	14	156	0.3805	0.463	2.0007
TCGA-F4-6809	15	12	7	173	0.1323	0.3587	3.9545
TCGA-CK-6748	9	4	9	110	0.1971	0.4429	3.0081
TCGA-G4-6309	4	3	2	806	0.0215	0.0016	2.0745
TCGA-CK-6751	4	5	1	238	0.0286	0.0128	4.0964
TCGA-AZ-6606	12	10	6	157	0.1549	0.162	2.2246
TCGA-CM-5863	0	3	0	85	0.0622	0.0866	2.1523
TCGA-A6-6782	13	11	10	172	0.3609	0.4595	1.8863
TCGA-CA-6718	6	5	0	2645	0.0624	0.0878	4.0462
TCGA-F4-6704	18	21	7	65	0.185	0.6915	4.2824
TCGA-AZ-4323	1	1	0	71	0.0577	0.0056	1.9921
TCGA-A6-6780	3	3	4	1000	0.1213	0.0956	2.0003
TCGA-CM-6168	1	2	1	308	0.0213	0.1855	2.2286
TCGA-CM-6169	7	2	7	197	0.3761	0.2521	2.0434
TCGA-CM-6166	5	2	3	165	0.108	0.3748	2.4475
TCGA-CM-6170	7	5	25	184	0.469	0.6332	1.6771
TCGA-CM-6172	11	5	12	214	0.3085	0.3743	1.8534
TCGA-D5-5541	8	3	6	183	0.1867	0.3596	2.4171
TCGA-D5-5540	7	3	7	229	0.3394	0.3752	1.8522
TCGA-CM-6171	1	2	2	1275	0.0253	0.0941	2.1426
TCGA-D5-5539	8	5	3	268	0.1455	0.5814	3.5157
TCGA-D5-5538	7	3	4	250	0.1315	0.2761	2.1957
TCGA-DM-A1HB	0	0	0	1244	0.0677	0.0031	1.9526
TCGA-AA-3994	5	3	7	151	0.2089	0.1992	2.145
TCGA-AA-3966	16	10	2	953	0.0419	0.5604	3.5604
TCGA-AA-A004	20	6	5	48	0.3652	0.4114	2.8928
TCGA-AA-A029	3	0	7	82	0.2516	0.2872	2.2076
TCGA-AA-A02R	1	1	1	NA	0.0235	0.0461	2.0918
TCGA-AA-A02E	12	8	5	NA	0.1331	0.5652	3.3941
TCGA-AA-A01D	7	6	4	137	0.208	0.3309	2.0459
TCGA-AA-A02W	8	3	3	93	0.0588	0.6101	3.125
TCGA-AA-A01K	22	9	7	130	0.4306	0.5166	2.5405
TCGA-AA-A02F	10	4	9	40	0.3312	0.4308	1.7921
TCGA-AA-A00O	11	7	4	66	0.3391	0.2396	2.9393
TCGA-AA-A010	15	9	0	6546	0.1045	0.1743	2.8475
TCGA-AA-A02H	19	14	13	54	0.3953	0.4067	3.2071
TCGA-AA-A017	9	7	3	43	0.5624	0.3113	2.2946
TCGA-AA-A024	2	0	4	64	0.1587	0.0059	1.9505
TCGA-AA-A02J	3	2	2	110	0.1342	0.1956	2.2362
TCGA-AA-3488	14	8	9	NA	0.2342	0.6107	3.0352
TCGA-CM-4748	2	2	2	NA	0.0985	0.0133	1.94
TCGA-AA-3492	1	1	1	1851	0.0291	0.0067	2.0419
TCGA-CM-4750	5	6	2	NA	0.1024	0.5825	2.6546
TCGA-AA-3494	8	4	4	NA	0.1586	0.4933	3.1786
TCGA-CA-5256	7	5	3	NA	0.0397	0.5606	3.8507
TCGA-AZ-4681	5	2	8	112	0.1356	0.3107	2.0612
TCGA-AZ-4682	7	5	5	109	0.2323	0.3499	2.2467
TCGA-CM-4747	9	10	7	95	0.1671	0.5385	3.1212
TCGA-AZ-4684	9	11	8	NA	0.3672	0.5522	2.3492
TCGA-CM-4752	12	12	2	316	0.1478	0.5093	2.6186
TCGA-AA-3502	0	1	0	180	0.0658	0.1231	2.0717
TCGA-AZ-4614	29	17	15	NA	0.2699	0.6196	3.5032
TCGA-CM-5341	13	6	5	141	0.0952	0.6137	3.6855
TCGA-AA-3506	3	0	1	NA	0.0872	0.2411	2.1825
TCGA-AA-3509	9	16	11	NA	0.2147	0.3523	2.1035
TCGA-AZ-4615	0	4	0	NA	0.1008	0.0685	1.9798
TCGA-CM-4746	7	1	1	665	0.0913	0.1272	2.081
TCGA-AZ-4308	7	3	10	NA	0.1696	0.261	2.097
TCGA-AA-3495	9	4	3	NA	0.1235	0.2795	2.1906
TCGA-AZ-4315	1	1	1	5302	0.072	0.0035	1.9511
TCGA-AA-A01R	6	5	1	1714	0.0981	0.071	2.0461
TCGA-AA-A02O	5	2	5	164	0.1022	0.3189	2.2521
TCGA-AA-A01S	10	8	4	63	0.1569	0.2238	2.1281
TCGA-AA-A01V	1	0	0	138	0.1077	0.0045	1.9531
TCGA-CK-4951	1	1	1	NA	0.0215	0.0026	2.183
TCGA-AA-A01T	18	11	19	86	0.3522	0.6667	3.9201
TCGA-AA-A03F	3	2	1	141	0.0639	0.0045	2.0624
TCGA-AA-A01X	3	2	3	60	0.1118	0.5375	3.0716
TCGA-AA-A022	6	2	2	1304	0.0831	0.206	2.1901
TCGA-AA-A01P	8	2	2	519	0.0281	0.028	2.1013
TCGA-AA-A02Y	6	2	1	117	0.1259	0.2066	2.2387
TCGA-AA-A03J	12	9	2	84	0.2582	0.6177	2.9835
TCGA-AA-A01Z	11	13	8	106	0.1367	0.2708	2.0316
TCGA-AA-3713	2	1	2	1274	0.1065	0.0486	2.004
TCGA-A6-2675	23	16	2	NA	0.15	0.4655	2.8922
TCGA-D5-6540	2	2	1	1305	0.0744	0.077	2.0208
TCGA-AU-3779	14	5	9	350	0.3198	0.6386	2.8684
TCGA-A6-5667	15	10	18	NA	0.33	0.6036	3.1545
TCGA-AU-6004	3	1	1	1150	0.0267	0.0489	3.1882
TCGA-CM-5344	19	5	10	276	0.3818	0.5157	2.7104
TCGA-AY-6196	31	32	18	452	0.2891	0.579	2.8095
TCGA-CM-5348	19	17	16	418	0.4152	0.3392	2.4301
TCGA-D5-6537	6	4	4	267	0.1768	0.3089	2.4137
TCGA-CM-4743	2	1	1	1304	0.1057	0.0153	1.9423
TCGA-G4-6293	5	3	3	409	0.0609	0.1528	2.2056
TCGA-CM-5349	12	10	7	397	0.1361	0.3229	2.1234
TCGA-D5-6538	10	2	1	253	0.0717	0.4721	3.7074
TCGA-D5-6536	9	9	12	374	0.3084	0.3483	1.8859
TCGA-D5-6531	26	16	9	NA	0.1894	0.5902	4.7759
TCGA-AA-3697	27	15	4	405	0.1281	0.6567	3.6197
TCGA-AA-3712	12	9	9	369	0.2712	0.5843	3.1534
TCGA-D5-6541	7	2	5	270	0.1592	0.1151	1.9495
TCGA-CK-4952	7	4	3	594	0.0698	0.1465	3.1307
TCGA-F4-6463	8	3	3	NA	0.133	0.1365	2.0432
TCGA-D5-6535	13	11	19	379	0.2775	0.614	3.1332
TCGA-D5-6533	12	6	9	412	0.3448	0.4799	2.0108
TCGA-AA-3660	18	9	15	352	0.2564	0.3777	2.3413
TCGA-AY-6197	0	2	2	1288	0.1384	0.1039	2.0274
TCGA-D5-6530	2	3	1	NA	0.0833	0.01	1.9471
TCGA-CK-4950	7	3	3	374	0.0665	0.2266	3.6179
TCGA-D5-6532	6	4	3	341	0.3208	0.258	2.0703
TCGA-AA-3655	6	3	9	209	0.2016	0.143	2.0146
TCGA-AA-3662	12	4	8	342	0.116	0.5183	3.0421
TCGA-AA-3663	4	2	2	2053	0.0887	0.0934	2.0581
TCGA-DM-A28F	17	6	14	358	0.2918	0.4777	2.4932
TCGA-DM-A282	8	12	7	143	0.1419	0.1612	4.2438
TCGA-DM-A28A	10	9	12	NA	0.3019	0.3115	1.8201
TCGA-DM-A28C	2	1	1	152	0.0918	0.0226	2.0273
TCGA-DM-A28H	11	10	11	259	0.2665	0.22	2.0954
TCGA-DM-A288	10	10	15	NA	0.2598	0.5209	3.2001
TCGA-DM-A28K	5	4	5	202	0.1231	0.2377	2.1626
TCGA-DM-A28G	2	2	1	219	0.083	0.0704	1.9657
TCGA-DM-A285	21	12	22	188	0.4404	0.6445	1.7999
TCGA-DM-A28M	3	1	2	NA	0.1336	0.5059	3.3303
TCGA-DM-A28E	5	3	1	143	0.0754	0.1978	2.3297
TCGA-AA-3869	11	4	6	84	0.1365	0.4821	3.2764
TCGA-AA-3979	10	4	11	131	0.2899	0.3536	1.921
TCGA-AA-3976	14	12	4	NA	0.2218	0.5903	3.2238
TCGA-AA-3851	5	8	4	88	0.1958	0.5666	3.0634
TCGA-AA-3821	2	1	1	836	0.0111	0.0048	2.0894
TCGA-AA-3845	6	5	0	887	0.0897	0.1446	2.0862
TCGA-AA-3950	5	5	0	1138	0.0031	0.1146	4.3566
TCGA-AA-3977	2	0	3	3764	0.091	0.0012	1.9528
TCGA-A6-3810	21	31	7	116	0.3074	0.5944	2.5696
TCGA-AA-3972	10	11	7	114	0.1682	0.6353	3.5447
TCGA-AA-3952	17	13	14	86	0.3939	0.4289	1.8183
TCGA-AA-3710	4	2	2	1361	0.038	0.0495	2.1301
TCGA-AA-3870	13	9	13	127	0.3169	0.3415	2.074
TCGA-AA-3855	14	15	1	136	0.0852	0.3905	3.3388
TCGA-AA-3970	11	3	7	NA	0.2056	0.285	1.9805
TCGA-A6-3809	0	26	4	723	0.127	0.1177	2.0498
TCGA-AA-3846	6	0	8	103	0.1624	0.4939	3.378
TCGA-AA-3973	3	0	1	77	0.2182	0.2708	2.086
TCGA-AA-3866	9	12	1	136	0.0936	0.6116	3.7721
TCGA-AA-3986	1	1	1	80	0.0682	0.0924	2.0101
TCGA-AA-3947	0	2	0	1611	0.0019	0.0072	2.0988
TCGA-AA-3968	10	13	3	197	0.0815	0.6132	2.983
TCGA-AA-3850	25	25	0	111	0.063	0.6722	3.227
TCGA-AA-3971	10	2	20	69	0.3747	0.4227	2.279
TCGA-AA-3867	17	39	9	89	0.2398	0.5601	3.2583
TCGA-AA-3956	13	17	5	137	0.3879	0.3843	1.8047
TCGA-AA-3941	32	29	1	112	0.2049	0.792	5.0023
TCGA-AA-3872	22	26	19	62	0.4092	0.4971	2.5493
TCGA-AA-3864	1	1	2	2626	0.0788	0.002	1.9525
TCGA-AA-3844	6	14	7	122	0.2391	0.4648	2.2446
TCGA-AA-3930	15	15	7	153	0.3124	0.4283	2.0196
TCGA-AA-3815	1	2	1	1029	0.0165	0.0122	2.0758
TCGA-AA-3811	27	26	11	1126	0.4271	0.5826	3.0272
TCGA-AA-3980	20	36	2	77	0.0586	0.663	3.5022
TCGA-A6-3807	25	12	3	101	0.1345	0.5413	3.0433
TCGA-AA-3955	10	4	2	129	0.1389	0.3974	3.2223
TCGA-AA-3842	14	6	4	82	0.2258	0.5704	2.7249
TCGA-AA-3989	5	11	2	115	0.0967	0.5335	3.6115
TCGA-AA-3975	7	3	3	119	0.197	0.349	2.1946
TCGA-A6-3808	2	2	0	124	0.063	0.0226	3.9404
TCGA-A6-6650	14	9	7	NA	0.1661	0.546	3.6228
TCGA-G4-6586	3	3	2	1232	0.0295	0.0676	2.079
TCGA-G4-6588	0	0	0	2193	0.0119	0.0123	2.0889
TCGA-A6-6141	0	0	0	875	0.0575	0.0014	1.9532
TCGA-G4-6306	6	2	4	274	0.1152	0.2999	2.2974
TCGA-F4-6460	19	17	15	288	0.3126	0.7017	2.9055
TCGA-A6-6137	4	10	1	123	0.0652	0.3088	3.9974
TCGA-A6-6652	4	2	4	132	0.1227	0.3433	2.2786
TCGA-F4-6461	3	4	4	NA	0.0787	0.0727	2.0255
TCGA-A6-6138	10	4	18	158	0.4005	0.4306	1.8617
TCGA-G4-6626	24	22	9	383	0.3039	0.669	3.3586
TCGA-G4-6294	9	9	21	NA	0.361	0.2471	2.2887
TCGA-AZ-6600	8	9	8	401	0.1849	0.5268	2.9221
TCGA-AZ-6601	3	1	1	1802	0.0861	0.0069	1.9762
TCGA-G4-6299	32	16	20	251	0.5686	0.5059	2.4136
TCGA-F4-6459	29	34	18	172	0.3205	0.6743	4.9323
TCGA-A6-6648	22	7	9	116	0.3372	0.4817	3.042
TCGA-A6-6653	1	1	1	1012	0.0942	0.0474	1.9363
TCGA-A6-6140	12	8	8	NA	0.1603	0.458	4.1893
TCGA-AZ-6598	0	0	4	2540	0.0672	0.2816	2.2274
TCGA-A6-4105	13	6	7	231	0.193	0.5142	2.8197
TCGA-AZ-6599	0	2	0	697	0.0658	0.0096	1.948
TCGA-F4-6570	1	2	1	1460	0.0217	0.0739	2.1142
TCGA-G4-6303	17	8	5	335	0.1889	0.446	3.4208
TCGA-G4-6317	14	11	5	247	0.1289	0.6075	4.1303
TCGA-AD-6889	0	0	0	1679	0.0582	0.005	1.9525
TCGA-AD-6899	10	11	19	170	0.4391	0.5907	1.8063
TCGA-AD-6895	1	2	1	1431	0.0173	0.0554	3.926
TCGA-A6-6781	0	2	1	1544	0.0656	0.0059	1.9463
TCGA-AD-6890	5	4	4	146	0.1229	0.2479	2.9519
TCGA-AD-6888	7	5	6	105	0.1928	0.2419	2.0934
TCGA-AD-6901	13	7	11	250	0.5391	0.6922	1.6841
TCGA-AD-6964	0	2	1	1222	0.0785	0.0123	1.9409
TCGA-AA-3554	5	2	0	206	0.0158	0.0225	2.1141
TCGA-AA-3543	18	4	2	189	0.1099	0.11	1.9692
TCGA-AA-A00K	3	1	3	119	0.2296	0.1819	2.1394
TCGA-AA-A00L	7	2	4	42	0.2343	0.2844	2.2096
TCGA-AA-A00A	4	29	2	356	0.1087	0.1503	2.1383
TCGA-AA-A00Q	8	6	6	28	0.1727	0.5989	2.8172
TCGA-AA-A00D	6	3	3	55	0.1589	0.264	2.1653
TCGA-AA-A00U	12	4	3	74	0.1647	0.2703	2.7797
TCGA-AA-A01F	6	4	3	42	0.1624	0.5878	2.8763
TCGA-AA-A00E	3	6	3	518	0.1163	0.0239	1.9596
TCGA-AA-A00W	19	34	1	20	0.1621	0.6071	2.4892
TCGA-AA-A01G	5	2	2	49	0.1182	0.2474	2.1389
TCGA-AA-A00J	5	2	6	850	0.1463	0.0569	1.9694
TCGA-AA-A00Z	21	5	7	34	0.2925	0.3531	2.0051
TCGA-D5-6927	1	1	0	630	0.0557	0.0026	3.9527
TCGA-D5-6923	11	7	7	200	0.2302	0.3048	2.1463
TCGA-D5-6926	14	8	5	122	0.1254	0.495	3.9343
TCGA-F4-6854	12	7	16	101	0.3053	0.3271	2.0436
TCGA-D5-5537	2	1	15	143	0.2797	0.5045	2.8082
TCGA-D5-6898	20	14	18	113	0.2618	0.5684	3.2341
TCGA-D5-6932	17	12	9	163	0.2261	0.6296	3.3503
TCGA-D5-6920	3	3	2	138	0.0385	0.0468	2.1301
TCGA-D5-6922	16	5	7	169	0.1604	0.484	3.0961
TCGA-D5-6931	32	22	12	328	0.3327	0.2666	1.92
TCGA-D5-7000	2	4	1	139	0.1903	0.2258	2.412
TCGA-F4-6856	2	2	3	933	0.0966	0.0151	1.9376
TCGA-D5-6929	11	13	11	220	0.3158	0.5297	2.7697
TCGA-AD-6965	13	4	9	124	0.1962	0.6103	3.644
TCGA-G4-6304	1	0	0	751	0.0034	0.0023	2.092
TCGA-AM-5821	18	14	1	NA	0.1065	0.2207	2.1306
TCGA-CM-5868	11	17	15	261	0.3015	0.4574	2.3602
TCGA-CM-6161	5	6	4	286	0.1051	0.4078	2.6201
TCGA-CK-5915	1	3	1	231	0.1093	0.503	3.5207
TCGA-CM-5862	14	6	14	228	0.3672	0.4184	2.6745
TCGA-CM-5864	10	11	3	309	0.1103	0.4252	3.2554
TCGA-A6-5659	11	3	9	272	0.2117	0.4784	3.6205
TCGA-A6-5660	11	8	8	245	0.2179	0.4934	3.0327
TCGA-CK-5916	1	0	0	817	0.0119	0.0014	2.0927
TCGA-AZ-5403	14	3	12	248	0.454	0.5693	1.7157
TCGA-A6-5662	9	5	11	180	0.2928	0.3757	2.0193
TCGA-CM-6163	14	5	5	194	0.4803	0.6374	2.941
TCGA-CK-4947	0	1	3	207	0.0572	0.123	2.2555
TCGA-CM-5860	13	15	2	336	0.3047	0.5511	3.2438
TCGA-CM-6164	10	4	24	229	0.4631	0.4918	1.7242
TCGA-AD-5900	1	2	3	1374	0.1572	0.1428	2.0794
TCGA-A6-5666	8	6	6	295	0.1376	0.3621	4.2207
TCGA-CK-5913	4	3	0	833	0.0256	0.0608	2.2026
TCGA-AM-5820	24	10	16	NA	0.2144	0.2689	1.9943
TCGA-AY-5543	11	0	11	337	0.2304	0.3886	1.981
TCGA-CK-5914	8	2	5	236	0.2673	0.5206	2.7803
TCGA-A6-5661	2	4	2	1213	0.0571	0.051	3.0966
TCGA-CA-5796	1	2	0	96	0.0184	0.1001	2.1393
TCGA-CM-6165	3	1	1	159	0.1702	0.2285	2.841
TCGA-CK-4948	12	10	5	225	0.0951	0.4973	3.138
TCGA-CK-5912	14	3	14	148	0.3816	0.646	3.8644
TCGA-CA-5797	16	16	12	137	0.3518	0.5217	2.6586
TCGA-A6-5665	0	0	0	1818	0.0223	0.0495	2.0724
TCGA-AA-3666	21	10	4	137	0.2464	0.5588	2.81
TCGA-AA-3841	19	7	18	NA	0.4016	0.5647	3.0526
TCGA-AA-3664	17	15	4	132	0.1391	0.2097	2.1674
TCGA-AA-3696	5	3	2	72	0.0614	0.2384	2.4847
TCGA-AA-3667	4	1	0	55	0.1339	0.3422	2.2598
TCGA-AA-3715	7	5	5	1664	0.0744	0.2773	2.2475
TCGA-AA-3688	32	9	7	54	0.3439	0.5686	3.9226
TCGA-AA-3819	8	4	6	157	0.1124	0.1774	2.0029
TCGA-AA-3858	26	16	4	42	0.1697	0.636	3.8334
TCGA-AA-3680	21	17	2	88	0.0494	0.1789	4.043
TCGA-AA-3695	5	7	0	132	0.0407	0.5337	3.0665
TCGA-AA-3860	13	11	14	41	0.4013	0.4074	1.7832
TCGA-AA-3681	22	28	6	93	0.0897	0.479	4.4902
TCGA-AA-3812	19	4	8	91	0.3219	0.379	2.6324
TCGA-AA-3685	24	10	6	68	0.2954	0.4411	2.4675
TCGA-AA-3814	8	2	2	86	0.1231	0.3835	2.6475
TCGA-AA-3673	16	3	20	54	0.429	0.5842	1.7814
TCGA-AA-3818	5	2	2	109	0.0551	0.241	2.4607
TCGA-AA-3854	26	12	2	111	0.107	0.2678	4.3252
TCGA-AA-3692	6	2	6	50	0.2854	0.4282	1.8247
TCGA-AA-3693	11	4	6	116	0.2573	0.3846	2.2141
TCGA-AA-3831	4	1	4	87	0.1691	0.0045	1.9534
TCGA-AA-3675	2	1	2	NA	0.091	0.0656	2.0517
TCGA-AA-3679	16	12	7	64	0.1936	0.4609	2.4773
TCGA-AA-3678	6	6	17	56	0.2958	0.3068	2.0155
TCGA-AA-3837	7	0	11	110	0.2444	0.4225	2.7265
TCGA-AA-3848	8	6	8	120	0.1602	0.2444	2.065
TCGA-AA-3852	1	1	1	106	0.0894	0.2308	2.1788
TCGA-AA-3856	12	4	9	52	0.2404	0.5692	3.3146
TCGA-G4-6307	10	11	4	305	0.1247	0.4972	4.0116
TCGA-G4-6311	10	9	5	NA	0.3937	0.4527	2.48
TCGA-G4-6295	6	6	5	NA	0.1022	0.5229	2.7413
TCGA-G4-6302	0	0	0	NA	8e-04	0.0024	4.0927
TCGA-G4-6314	11	12	5	NA	0.1034	0.514	3.2606
TCGA-G4-6315	6	1	24	325	0.5356	0.5219	1.5537
TCGA-G4-6297	12	9	10	NA	0.1808	0.4851	2.9378
TCGA-G4-6298	6	2	13	NA	0.3469	0.3357	1.9532
TCGA-G4-6323	2	2	1	226	0.0665	0.0559	1.9919
TCGA-G4-6322	1	4	3	NA	0.1623	0.1009	1.8554
TCGA-G4-6310	16	10	8	267	0.2678	0.4839	3.3867
TCGA-DM-A0XF	16	31	10	187	0.1607	0.5711	3.6177
TCGA-DM-A1D8	9	6	6	182	0.1237	0.4907	3.305
TCGA-DM-A0XD	7	3	7	216	0.255	0.1469	2.1434
TCGA-DM-A1D0	12	4	8	139	0.2901	0.3013	2.0808
TCGA-DM-A1HA	14	16	35	208	0.5202	0.4159	1.8936
TCGA-DM-A1D7	17	15	1	178	0.0668	0.4434	3.7508
TCGA-DM-A1D9	13	11	10	196	0.2039	0.4332	5.4996
TCGA-DM-A1DA	12	6	34	349	0.4933	0.3954	2.6339
TCGA-DM-A1DB	9	7	8	273	0.277	0.3439	2.086
TCGA-DM-A1D4	8	4	8	285	0.201	0.2759	1.9789
TCGA-DM-A1D6	8	4	10	239	0.2986	0.3092	1.9001
TCGA-AA-3555	2	1	1	718	0.0232	0.0025	2.0902
TCGA-AA-3538	18	7	9	38	0.2656	0.5245	2.0424
TCGA-AA-3544	6	11	14	54	0.2644	0.3663	2.1228
TCGA-AA-3560	22	25	8	44	0.1663	0.6311	4.2639
TCGA-AA-3556	20	8	3	31	0.0995	0.4461	3.7592
TCGA-AA-3558	3	1	4	104	0.18	0.1838	2.1003
TCGA-AA-3542	29	13	10	172	0.2125	0.5613	3.1952
TCGA-AA-3548	7	4	13	34	0.298	0.3134	1.8899
TCGA-AA-3549	9	6	6	49	0.3055	0.3369	1.9975
TCGA-AA-3562	24	9	13	35	0.2694	0.5169	3.3488
TCGA-AA-3553	22	14	7	23	0.141	0.5269	3.3749
TCGA-AA-3561	29	23	4	45	0.1707	0.4618	3.9148
TCGA-AA-3552	21	12	6	48	0.2158	0.6232	3.094
TCGA-A6-2670	16	10	10	19	0.1918	0.573	3.2037
TCGA-A6-A56B	19	23	8	NA	0.2175	0.4842	3.0658
TCGA-AD-A5EK	7	3	4	NA	0.194	0.4729	2.5489
TCGA-A6-A5ZU	8	4	26	NA	0.9381	0.9561	1.3955
TCGA-A6-A565	1	0	0	NA	0.0011	0.0032	2.091
TCGA-AY-A54L	19	21	9	NA	0.1263	0.6138	3.6759
TCGA-QG-A5YV	17	11	2	NA	0.0486	0.6159	3.7283
TCGA-NH-A50T	9	7	3	NA	0.0691	0.533	3.2107
TCGA-A6-A567	12	2	12	NA	0.3772	0.5143	1.7043
TCGA-NH-A50V	11	4	9	NA	0.3117	0.3723	1.8562
TCGA-QG-A5YX	5	2	5	NA	0.1008	0.2555	2.1505
TCGA-QG-A5Z2	1	0	0	NA	0.0566	0.0029	1.9533
TCGA-02-0046	0	0	0	NA	0.1048	0.0966	1.9914
TCGA-06-6390	4	2	0	NA	0.2401	0.3005	2.7178
TCGA-27-2519	3	1	3	NA	0.22	0.3479	2.7728
TCGA-26-6173	3	4	6	NA	0.183	0.2768	2.0074
TCGA-32-1973	9	11	11	NA	0.2297	0.2065	1.8109
TCGA-28-1750	8	1	15	NA	0.3624	0.4918	1.9526
TCGA-28-1756	13	8	4	NA	0.1504	0.1806	3.7405
TCGA-74-6578	1	0	1	NA	0.122	0.1464	1.961
TCGA-28-6450	2	2	1	NA	0.1327	0.1858	2.0117
TCGA-12-3648	0	2	0	NA	0.0641	0.2087	2.098
TCGA-15-1449	15	17	1	NA	0.0223	0.7458	5.2149
TCGA-41-5651	10	5	5	NA	0.1331	0.2971	2.2282
TCGA-12-1098	12	7	10	NA	0.1423	0.2939	2.1239
TCGA-06-0206	2	3	3	NA	0.1688	0.2728	2.1255
TCGA-19-1390	7	7	6	NA	0.1144	0.5131	3.8671
TCGA-41-2571	3	5	6	NA	0.2308	0.2181	2.0014
TCGA-06-5415	3	6	5	NA	0.1805	0.2746	1.9787
TCGA-28-1755	2	4	4	NA	0.1099	0.1177	2.0438
TCGA-06-0119	0	2	0	NA	0.009	0.0143	2.0967
TCGA-76-6661	0	1	1	NA	0.1201	0.1887	1.9923
TCGA-19-2631	2	2	1	NA	0.103	0.1911	2.1977
TCGA-06-0122	4	7	6	13	0.1529	0.2421	2.0672
TCGA-28-5209	1	1	6	NA	0.0817	0.1802	2.0622
TCGA-02-0052	3	2	4	NA	0.1593	0.152	1.9131
TCGA-02-0015	28	19	8	65	0.2953	0.3382	1.8566
TCGA-12-0821	4	5	3	NA	0.25	0.2593	1.8617
TCGA-06-0750	3	0	3	NA	0.2019	0.1825	1.893
TCGA-06-0141	22	7	0	NA	0.0567	0.2103	3.9128
TCGA-06-0169	10	3	2	NA	0.1689	0.2045	1.9456
TCGA-06-0166	13	12	0	NA	0.0594	0.4379	5.4118
TCGA-02-0085	1	4	0	NA	0.0695	0.1091	2.1608
TCGA-06-0150	2	1	2	NA	0.1409	0.214	2.0095
TCGA-12-0620	4	5	3	NA	0.1969	0.2052	1.8836
TCGA-06-0152	4	2	1	NA	0.1299	0.5856	3.5083
TCGA-28-1753	1	3	0	NA	0.1223	0.1364	1.9632
TCGA-08-0359	21	23	12	NA	0.2641	0.4144	1.9692
TCGA-32-2491	8	4	6	NA	0.2531	0.3535	1.8381
TCGA-06-0197	9	2	4	NA	0.2548	0.3367	1.9051
TCGA-14-2554	4	5	4	NA	0.0741	0.2748	2.2611
TCGA-06-0173	1	2	1	NA	0.0682	0.1982	2.1598
TCGA-32-1978	28	11	1	NA	0.1658	0.6378	5.3423
TCGA-28-2502	11	8	10	NA	0.2526	0.2386	1.8147
TCGA-27-1833	2	1	3	NA	0.099	0.222	2.0716
TCGA-02-0070	12	18	0	NA	0.056	0.3275	3.9769
TCGA-06-0190	3	6	4	NA	0.2839	0.2672	1.8511
TCGA-74-6573	2	2	4	NA	0.229	0.2225	1.8472
TCGA-06-0211	4	2	0	38	0.1279	0.2475	2.0579
TCGA-26-5133	5	2	10	NA	0.308	0.2749	1.724
TCGA-14-1458	17	12	10	NA	0.3923	0.3614	1.7001
TCGA-14-0789	2	0	2	NA	0.1182	0.1461	1.9739
TCGA-32-1977	6	6	2	NA	0.1165	0.1941	4.0817
TCGA-06-1805	4	1	5	NA	0.0895	0.1357	2.0441
TCGA-19-5956	14	14	2	NA	0.0906	0.3196	4.786
TCGA-14-2555	0	0	0	NA	0.0566	0.1874	2.0965
TCGA-27-1835	3	3	3	NA	0.1171	0.28	2.0365
TCGA-06-1800	1	2	5	NA	0.287	0.2217	1.8585
TCGA-02-0033	8	5	10	NA	0.2547	0.2475	1.8012
TCGA-02-0079	4	2	4	NA	0.3067	0.3832	1.8227
TCGA-06-0158	3	5	1	NA	0.1752	0.2492	1.9397
TCGA-06-2565	3	3	6	NA	0.1883	0.2112	1.9559
TCGA-06-2566	6	4	1	NA	0.0411	0.1013	4.0239
TCGA-06-0648	3	0	2	NA	0.1652	0.2099	1.943
TCGA-26-1442	4	2	2	NA	0.0878	0.0355	1.9911
TCGA-02-0069	21	12	12	NA	0.3093	0.5388	3.3225
TCGA-06-6693	14	23	3	NA	0.4387	0.4743	1.7035
TCGA-06-0139	0	0	0	NA	0.0579	0.0038	1.9998
TCGA-08-0350	20	8	4	NA	0.1227	0.1836	2.0572
TCGA-06-1086	3	0	3	NA	0.1197	0.4484	3.2303
TCGA-06-0213	8	6	2	NA	0.099	0.1739	2.1302
TCGA-76-6664	5	2	4	NA	0.0951	0.1849	2.1122
TCGA-76-6657	2	2	3	NA	0.1645	0.2234	2.0675
TCGA-14-1037	5	2	4	NA	0.1171	0.1505	2.0873
TCGA-06-0124	25	17	11	21	0.3353	0.3999	1.7292
TCGA-16-0861	7	3	5	NA	0.1855	0.1885	1.8814
TCGA-12-5299	7	10	3	NA	0.119	0.1944	3.0563
TCGA-14-1825	2	4	1	NA	0.1437	0.223	2.1087
TCGA-06-0148	5	4	5	41	0.1729	0.1989	1.987
TCGA-08-0386	6	6	3	17	0.179	0.6124	3.651
TCGA-19-0964	1	1	1	NA	0.1545	0.1058	1.8888
TCGA-06-0129	7	5	3	NA	0.0908	0.1735	2.9257
TCGA-06-0192	5	7	5	NA	0.2663	0.343	1.8445
TCGA-87-5896	4	1	1	NA	0.0958	0.1969	2.0965
TCGA-06-0645	4	2	2	NA	0.0547	0.1978	2.2029
TCGA-06-0128	24	24	3	12	0.2535	0.3642	1.9473
TCGA-16-0850	13	5	8	NA	0.1349	0.5153	3.6794
TCGA-12-3644	0	1	9	NA	0.249	0.2219	2.0272
TCGA-12-0691	18	11	8	NA	0.3122	0.378	1.9054
TCGA-41-2572	1	3	5	NA	0.1926	0.2586	1.9238
TCGA-27-1832	6	8	7	NA	0.1893	0.3116	4.0208
TCGA-28-5213	2	3	12	NA	0.2506	0.286	1.8182
TCGA-28-2509	12	5	9	NA	0.2172	0.5127	2.8032
TCGA-06-0167	0	0	0	NA	0.0576	0.0015	1.9993
TCGA-02-0034	5	1	4	NA	0.2821	0.3259	1.7814
TCGA-06-2558	9	5	6	NA	0.2008	0.2737	2.8333
TCGA-06-0133	1	1	3	NA	0.1159	0.1878	2.1994
TCGA-14-1455	1	0	0	NA	0.1415	0.1464	1.9231
TCGA-19-5953	1	4	3	NA	0.1415	0.1739	1.9403
TCGA-76-4926	0	0	4	NA	0.1362	0.1444	1.9571
TCGA-32-4211	4	3	3	NA	0.198	0.2112	1.9881
TCGA-02-0007	7	3	12	17	0.1979	0.2492	2.014
TCGA-19-1787	16	10	35	NA	0.8261	0.2632	3.8459
TCGA-27-1836	5	2	4	NA	0.0679	0.0716	2.048
TCGA-12-1089	3	9	5	NA	0.1727	0.1509	1.9245
TCGA-41-3393	4	3	2	NA	0.1125	0.2208	2.198
TCGA-02-0027	2	3	4	NA	0.1196	0.1797	2.0345
TCGA-81-5911	3	3	6	NA	0.1523	0.1992	1.9464
TCGA-12-3650	1	0	0	NA	0.1141	0.1509	1.9811
TCGA-12-0820	4	3	4	NA	0.1359	0.2265	1.9674
TCGA-12-0656	6	2	9	NA	0.2178	0.228	2.0562
TCGA-19-1791	2	2	3	NA	0.0896	0.1962	2.0829
TCGA-02-0102	1	1	1	NA	0.1298	0.1484	2.006
TCGA-12-1602	11	5	13	NA	0.2311	0.6665	3.091
TCGA-15-1444	8	4	8	NA	0.2275	0.1256	1.8158
TCGA-32-2498	16	6	13	NA	0.5824	0.5316	4.7958
TCGA-27-1830	2	2	6	NA	0.297	0.3065	1.8331
TCGA-06-0151	11	9	2	NA	0.1555	0.5972	4.8465
TCGA-06-0208	2	2	2	NA	0.0919	0.1539	2.0839
TCGA-14-0871	31	18	2	NA	0.2248	0.7597	5.308
TCGA-27-2528	2	5	0	NA	0.1201	0.1532	1.9784
TCGA-06-2557	2	7	2	NA	0.2055	0.276	2.0768
TCGA-02-2466	7	10	8	NA	0.27	0.3803	1.8473
TCGA-02-0064	3	1	3	NA	0.1661	0.1985	1.9193
TCGA-02-0099	5	7	10	38	0.2959	0.3009	1.8566
TCGA-06-1084	4	4	3	NA	0.2365	0.3506	1.9384
TCGA-12-1092	6	4	8	NA	0.2452	0.3524	1.9519
TCGA-19-1389	2	5	2	NA	0.2022	0.2556	1.8685
TCGA-19-5952	2	0	5	NA	0.1848	0.1383	1.9192
TCGA-02-0001	12	11	8	NA	0.1506	0.5466	3.4975
TCGA-14-0865	12	6	7	NA	0.2785	0.4341	3.5147
TCGA-28-1749	0	0	0	NA	0.1123	0.1918	1.995
TCGA-06-0241	4	5	1	NA	0.1357	0.2232	2.0282
TCGA-27-1838	9	3	7	NA	0.1219	0.2166	2.3546
TCGA-19-2619	5	11	9	NA	0.1624	0.1744	1.9889
TCGA-06-0743	3	3	3	NA	0.1195	0.2166	2.0408
TCGA-12-1599	0	2	1	NA	0.0676	0.1536	2.0881
TCGA-16-0849	6	4	5	NA	0.1216	0.0948	1.9291
TCGA-12-0773	5	4	3	NA	0.125	0.1073	2.1156
TCGA-16-1048	5	3	2	NA	0.1566	0.2255	1.9744
TCGA-06-0876	3	2	1	NA	0.0801	0.1287	2.1137
TCGA-15-0742	3	5	4	NA	0.2209	0.3046	1.9068
TCGA-06-0219	2	7	3	NA	0.2413	0.234	1.7996
TCGA-06-0126	2	5	3	NA	0.1583	0.2224	3.0805
TCGA-02-0010	11	15	14	82	0.2753	0.2161	1.8138
TCGA-06-0201	0	5	2	22	0.0953	0.1771	2.1381
TCGA-76-6191	1	1	1	NA	0.1704	0.1713	1.8934
TCGA-19-1387	5	1	5	NA	0.2955	0.273	1.8736
TCGA-41-4097	12	19	2	NA	0.2292	0.5748	3.4276
TCGA-26-5136	4	4	7	NA	0.1971	0.3283	1.9337
TCGA-32-2615	5	10	7	NA	0.2709	0.2224	1.838
TCGA-14-0740	10	2	8	NA	0.1979	0.4375	3.6099
TCGA-14-1823	2	4	7	NA	0.1317	0.4624	2.7209
TCGA-28-2514	3	4	1	NA	0.2221	0.1776	1.8436
TCGA-08-0348	20	20	9	NA	0.3135	0.3667	1.7924
TCGA-26-1443	4	3	2	NA	0.0793	0.1096	2.1729
TCGA-06-0875	3	8	2	NA	0.0884	0.3943	4.079
TCGA-12-1097	3	1	6	NA	0.194	0.236	1.8781
TCGA-02-0059	26	22	17	NA	0.3892	0.5036	1.7252
TCGA-06-0159	13	13	6	NA	0.1532	0.5234	3.86
TCGA-32-5222	2	2	4	NA	0.1219	0.3306	2.1978
TCGA-06-6697	6	2	3	NA	0.2047	0.2657	1.9474
TCGA-06-0216	7	6	2	NA	0.225	0.3794	2.0591
TCGA-32-2494	3	5	4	NA	0.1225	0.1902	2.0901
TCGA-06-2561	4	0	2	NA	0.2268	0.327	1.9945
TCGA-06-0221	14	11	10	NA	0.2043	0.2098	1.8808
TCGA-28-5216	2	0	6	NA	0.1696	0.5655	2.5126
TCGA-06-0882	6	5	1	NA	0.1915	0.2473	1.9052
TCGA-27-2521	20	15	5	NA	0.1394	0.4018	3.6427
TCGA-06-0185	3	0	4	18	0.1769	0.2719	1.9526
TCGA-06-1801	3	6	3	NA	0.1203	0.1725	2.0247
TCGA-02-2485	3	1	3	NA	0.1046	0.1857	4.0551
TCGA-26-5139	0	3	1	NA	0.0667	0.1407	2.0937
TCGA-14-0787	6	4	4	NA	0.1975	0.2513	1.9105
TCGA-16-1056	7	5	4	NA	0.2056	0.1668	1.878
TCGA-32-4719	2	0	4	NA	0.1184	0.3231	3.609
TCGA-12-1095	7	5	6	NA	0.1293	0.1808	2.0896
TCGA-06-0240	0	0	0	NA	0.0669	0.0061	2.0038
TCGA-06-0154	6	1	7	NA	0.1555	0.1768	1.9564
TCGA-02-0113	9	18	2	NA	0.4512	0.4869	5.1976
TCGA-41-3392	6	7	9	NA	0.3119	0.3684	1.7911
TCGA-06-0939	0	3	3	NA	0.098	0.1712	2.0572
TCGA-12-0822	2	1	5	NA	0.1579	0.2115	1.9596
TCGA-28-5207	5	5	0	NA	0.1643	0.204	1.9722
TCGA-06-5408	4	3	3	NA	0.1394	0.2123	2.0179
TCGA-02-0055	13	8	7	NA	0.199	0.7125	4.3657
TCGA-26-6174	4	2	5	NA	0.0986	0.1853	2.0844
TCGA-15-1447	14	5	8	NA	0.141	0.613	3.0066
TCGA-19-2623	0	2	2	NA	0.2488	0.2655	1.821
TCGA-27-2524	5	7	6	NA	0.2849	0.3289	1.797
TCGA-27-2518	1	0	0	NA	0.1162	0.1437	1.983
TCGA-08-0352	2	1	0	22	0.1383	0.1993	2.0604
TCGA-12-3651	5	4	5	NA	0.2172	0.2681	1.8689
TCGA-12-0670	3	5	12	NA	0.2947	0.2761	1.9673
TCGA-32-4213	1	2	4	NA	0.1924	0.1273	2.0291
TCGA-06-0138	1	9	10	44	0.2299	0.2139	1.8729
TCGA-12-1099	14	8	0	NA	0.0739	0.5832	4.0727
TCGA-06-0877	1	0	0	NA	0.1109	0.2775	2.1272
TCGA-76-6663	3	1	0	NA	0.057	0.143	4.2561
TCGA-06-2567	2	2	4	NA	0.1763	0.187	1.9488
TCGA-28-1760	3	4	1	NA	0.1355	0.2153	2.0731
TCGA-02-0003	3	4	3	NA	0.1551	0.1637	1.9223
TCGA-02-0038	1	6	5	NA	0.1508	0.2243	1.9887
TCGA-14-1450	2	0	0	NA	0.1221	0.2339	2.1836
TCGA-19-5950	1	1	1	NA	0.0661	0.2008	2.1333
TCGA-14-0812	7	4	11	NA	0.3788	0.2948	1.7072
TCGA-16-1062	3	3	0	NA	0.0658	0.1787	2.0857
TCGA-32-1979	1	1	1	NA	0.0861	0.1906	2.1314
TCGA-14-0813	4	4	3	NA	0.2337	0.253	1.9187
TCGA-16-0848	5	10	0	NA	0.1065	0.4203	3.8232
TCGA-19-0955	3	3	3	NA	0.1162	0.2375	2.047
TCGA-19-0963	3	2	2	NA	0.1767	0.1716	1.9145
TCGA-06-0147	3	6	1	1	0.1287	0.2778	2.1215
TCGA-06-0171	6	6	8	NA	0.2611	0.2568	1.8292
TCGA-28-5220	3	5	4	NA	0.2918	0.2494	1.8024
TCGA-26-1440	3	2	2	NA	0.1732	0.2536	2.0141
TCGA-12-5295	8	7	5	NA	0.2167	0.3629	1.9656
TCGA-06-0195	6	5	4	19	0.2332	0.4982	3.2
TCGA-02-0080	9	8	4	NA	0.125	0.1142	2.0068
TCGA-12-0657	4	1	2	NA	0.1177	0.1645	1.9953
TCGA-06-0140	5	2	1	NA	0.175	0.2191	1.9268
TCGA-12-3653	3	6	12	NA	0.1668	0.5507	3.5367
TCGA-19-2625	6	7	2	NA	0.2109	0.2552	1.9958
TCGA-28-1751	1	2	6	NA	0.0741	0.2272	2.2385
TCGA-19-1392	12	6	6	NA	0.114	0.413	3.746
TCGA-06-0237	3	4	5	NA	0.2497	0.3213	1.9523
TCGA-12-0654	5	0	3	NA	0.178	0.2293	2.1538
TCGA-02-0114	11	12	6	103	0.1168	0.2106	2.012
TCGA-74-6584	4	5	2	NA	0.1009	0.1693	2.1942
TCGA-32-1982	2	2	3	NA	0.0585	0.1491	2.1427
TCGA-74-6577	5	2	6	NA	0.2093	0.1643	2.0648
TCGA-12-0703	1	1	0	NA	0.1276	0.1981	1.9865
TCGA-12-1090	28	11	50	NA	0.9068	0.4564	3.0349
TCGA-14-0866	0	2	0	NA	0.1152	0.1905	1.9979
TCGA-14-3477	17	8	1	NA	0.0157	0.7448	5.4124
TCGA-14-1453	22	19	9	NA	0.3062	0.4695	3.37
TCGA-06-5413	3	4	2	NA	0.1935	0.2073	1.9198
TCGA-06-0747	5	3	9	NA	0.2435	0.2327	1.9639
TCGA-27-1834	4	0	4	NA	0.4053	0.3804	1.755
TCGA-12-1600	3	5	5	NA	0.2438	0.2619	1.8826
TCGA-06-0125	3	3	3	NA	0.0739	0.2022	2.1332
TCGA-19-1790	1	5	1	NA	0.1449	0.1719	1.9574
TCGA-28-1757	12	28	3	NA	0.1675	0.4347	2.3767
TCGA-08-0347	20	18	0	NA	0.0547	0.3375	3.9642
TCGA-28-5214	3	2	1	NA	0.1378	0.1931	2.042
TCGA-12-0653	7	3	12	NA	0.3358	0.1642	1.9022
TCGA-16-1460	11	1	4	NA	0.0915	0.0619	2.0088
TCGA-02-0047	4	2	2	12	0.1132	0.0624	1.9233
TCGA-19-5960	3	3	5	NA	0.3749	0.3376	2.5874
TCGA-12-3652	3	4	5	NA	0.1486	0.2246	3.8288
TCGA-06-0187	8	3	3	NA	0.1961	0.1959	1.9725
TCGA-06-6700	6	3	3	NA	0.1625	0.1218	1.9474
TCGA-06-0879	3	1	1	NA	0.13	0.2263	2.0278
TCGA-16-1060	5	4	10	NA	0.1648	0.1622	2.0327
TCGA-02-0043	3	7	1	38	0.1566	0.2597	1.9607
TCGA-28-5218	6	0	31	NA	0.5863	0.4756	2.6888
TCGA-81-5910	4	7	2	NA	0.1549	0.2666	2.661
TCGA-14-1794	3	0	1	NA	0.1962	0.2768	1.9628
TCGA-14-0862	9	5	15	NA	0.3347	0.3271	1.6706
TCGA-06-0214	5	5	10	NA	0.2538	0.2419	1.8262
TCGA-41-6646	3	5	6	NA	0.1513	0.1991	2.017
TCGA-14-0786	3	3	2	NA	0.1128	0.1903	2.0739
TCGA-19-5954	2	7	1	NA	0.0769	0.1632	2.1427
TCGA-06-0174	0	0	2	NA	0.1225	0.1515	2.0054
TCGA-32-4208	13	6	7	NA	0.2298	0.196	1.8984
TCGA-32-4209	2	7	9	NA	0.3621	0.3538	1.6767
TCGA-06-2569	24	12	19	NA	0.3809	0.5312	3.7186
TCGA-02-0057	2	5	1	NA	0.0821	0.205	2.1464
TCGA-06-2570	7	5	4	NA	0.0816	0.0544	2.0025
TCGA-32-2638	2	1	0	NA	0.1213	0.1506	1.9464
TCGA-06-1802	16	12	10	NA	0.265	0.285	1.8236
TCGA-06-0649	4	10	10	NA	0.2856	0.3875	1.8877
TCGA-02-0054	10	7	5	NA	0.0879	0.3125	2.3144
TCGA-14-1396	5	9	7	NA	0.1208	0.2716	2.1709
TCGA-32-2495	3	2	3	NA	0.1149	0.3298	2.3218
TCGA-02-0058	8	9	4	NA	0.0872	0.0863	2.0011
TCGA-06-0238	6	8	3	NA	0.1521	0.2165	3.8379
TCGA-28-1747	2	2	1	NA	0.1465	0.1023	1.9202
TCGA-16-1063	4	2	8	NA	0.2228	0.1729	1.913
TCGA-12-3646	4	0	0	NA	0.1318	0.5252	3.6126
TCGA-06-0744	5	2	4	NA	0.1617	0.2306	1.9413
TCGA-12-5301	7	3	3	NA	0.1829	0.1706	1.9897
TCGA-06-0210	4	2	0	NA	0.1159	0.1473	2.1081
TCGA-14-0817	3	7	22	NA	0.4443	0.536	1.7522
TCGA-02-0074	4	6	5	NA	0.1492	0.2138	2.1089
TCGA-14-1034	6	11	7	NA	0.127	0.4161	4.001
TCGA-41-2575	13	31	6	NA	0.2283	0.5026	3.2049
TCGA-32-1986	3	3	3	NA	0.1433	0.1951	1.9922
TCGA-14-1459	1	6	5	NA	0.0796	0.1254	2.0921
TCGA-19-4068	6	1	4	NA	0.1298	0.1774	2.0026
TCGA-76-6280	3	3	7	NA	0.2573	0.2646	1.9563
TCGA-19-5958	4	3	5	NA	0.1383	0.2303	2.0139
TCGA-06-2559	2	2	3	NA	0.1178	0.125	1.9946
TCGA-02-0116	0	3	3	NA	0.1576	0.2243	1.9662
TCGA-41-2573	5	4	2	NA	0.2788	0.4604	3.1949
TCGA-12-1094	1	2	6	NA	0.1518	0.2279	1.9508
TCGA-06-2563	4	7	4	NA	0.0717	0.2222	2.1428
TCGA-12-1601	1	1	1	NA	0.1274	0.1188	2.0242
TCGA-19-2629	18	13	5	NA	0.2041	0.6166	3.3674
TCGA-06-6389	11	10	10	NA	0.3118	0.4613	1.7522
TCGA-06-5858	20	4	23	NA	0.946	0.1248	2.1287
TCGA-14-1456	5	3	2	NA	0.1114	0.1044	1.9594
TCGA-08-0360	5	3	1	20	0.0789	0.0765	1.9963
TCGA-08-0351	28	21	10	NA	0.2591	0.2977	1.8555
TCGA-06-0878	3	1	3	NA	0.2174	0.2486	1.8785
TCGA-12-0688	1	3	0	NA	0.1168	0.1869	1.9848
TCGA-06-5416	7	5	1	NA	0.0165	0.3632	3.7541
TCGA-02-0037	2	1	1	NA	0.0782	0.2264	2.1441
TCGA-19-1386	1	1	0	NA	0.1304	0.2044	2.015
TCGA-06-0644	2	4	10	NA	0.4002	0.4156	1.7262
TCGA-06-1804	0	3	1	NA	0.2179	0.2074	1.9815
TCGA-19-0957	0	3	1	NA	0.0752	0.1569	2.2175
TCGA-14-1043	4	0	6	NA	0.1725	0.136	1.9963
TCGA-32-2634	5	4	9	NA	0.3191	0.2908	1.8093
TCGA-26-5135	1	1	1	NA	0.0801	0.1174	2.0786
TCGA-06-0168	8	3	4	38	0.2169	0.3264	1.9924
TCGA-27-1831	1	2	2	NA	0.103	0.0891	2.0223
TCGA-06-0686	6	9	2	NA	0.1141	0.3481	3.9732
TCGA-06-0143	1	4	3	32	0.1534	0.1552	1.9405
TCGA-12-0618	2	0	6	NA	0.2056	0.1849	2.0938
TCGA-28-5208	2	3	3	NA	0.1597	0.1907	1.9472
TCGA-27-1837	2	0	1	NA	0.1376	0.0939	1.9438
TCGA-32-1976	6	2	10	NA	0.2463	0.3666	1.9258
TCGA-02-0009	3	4	2	NA	0.0917	0.1863	2.0489
TCGA-28-2513	13	13	5	NA	0.1334	0.1956	2.0937
TCGA-02-2486	1	5	3	NA	0.2195	0.2416	1.8562
TCGA-06-6694	14	12	10	NA	0.2045	0.4701	2.9132
TCGA-14-1829	3	1	5	NA	0.1556	0.2114	1.9737
TCGA-28-5219	4	2	2	NA	0.1495	0.3226	2.1241
TCGA-06-0184	5	8	9	NA	0.4348	0.3825	1.6839
TCGA-16-1055	4	7	6	NA	0.1569	0.156	1.9681
TCGA-32-1991	5	3	6	NA	0.1748	0.1204	1.9442
TCGA-08-0385	5	2	1	23	0.083	0.1066	2.0488
TCGA-14-1795	1	0	1	NA	0.1214	0.097	1.9556
TCGA-06-0127	2	4	3	NA	0.1283	0.1572	1.9665
TCGA-27-2527	1	1	1	NA	0.1569	0.2097	1.8976
TCGA-76-4934	16	4	5	NA	0.1373	0.5223	3.7042
TCGA-06-0749	2	2	6	NA	0.1837	0.1844	1.8951
TCGA-19-5951	8	8	2	NA	0.1388	0.1906	2.2444
TCGA-14-1451	4	2	4	NA	0.1805	0.1926	1.9287
TCGA-14-1452	4	2	2	NA	0.1098	0.1704	2.0882
TCGA-02-0006	2	7	3	NA	0.167	0.3316	2.0666
TCGA-06-6695	4	3	4	NA	0.1339	0.2257	2.0256
TCGA-06-0155	3	2	2	NA	0.1374	0.1666	2.8887
TCGA-12-0818	14	19	0	NA	0.0381	0.4143	3.8696
TCGA-06-5410	0	0	0	NA	0.0043	0.0031	2.0926
TCGA-12-0772	5	4	6	NA	0.2088	0.235	1.9082
TCGA-06-5411	4	0	4	NA	0.2463	0.2151	1.911
TCGA-12-0662	6	1	3	NA	0.1973	0.2801	1.9506
TCGA-02-0084	8	6	3	NA	0.0612	0.4121	3.8219
TCGA-02-0086	7	3	5	NA	0.1861	0.4451	3.1253
TCGA-06-2562	2	4	2	NA	0.1844	0.2637	1.9655
TCGA-32-1970	11	4	8	NA	0.2367	0.3157	4.0642
TCGA-32-2616	6	3	7	NA	0.1698	0.1727	2.1496
TCGA-06-6699	3	4	5	NA	0.1056	0.1914	2.0449
TCGA-28-5211	3	3	0	NA	0.0556	0.1255	3.9402
TCGA-06-6698	11	4	25	NA	0.8589	0.2414	4.8792
TCGA-02-0104	22	18	11	NA	0.2731	0.4176	1.8462
TCGA-12-0827	17	15	19	NA	0.5039	0.58	1.6739
TCGA-19-1788	5	4	0	NA	0.079	0.0582	1.9923
TCGA-16-0846	15	11	5	NA	0.128	0.5932	4.2994
TCGA-02-0075	6	2	27	NA	0.5129	0.5023	1.6034
TCGA-14-1827	1	4	2	NA	0.1137	0.1036	1.9997
TCGA-02-0026	23	16	12	NA	0.3207	0.3157	1.7422
TCGA-19-0960	8	8	8	NA	0.1421	0.2093	2.0199
TCGA-76-6660	14	10	9	NA	0.1833	0.4544	3.7201
TCGA-76-6285	9	7	11	NA	0.3377	0.4214	1.8412
TCGA-12-0775	3	5	3	NA	0.0834	0.1415	2.0632
TCGA-06-6388	1	3	2	NA	0.0878	0.2139	2.1072
TCGA-02-0071	0	2	1	NA	0.1319	0.1574	1.9719
TCGA-06-5859	13	11	10	NA	0.3634	0.3698	1.7549
TCGA-12-1093	5	6	5	NA	0.2	0.2771	2.0914
TCGA-14-3476	3	5	3	NA	0.1611	0.1815	2.0014
TCGA-02-0024	11	16	5	NA	0.1546	0.3982	3.7246
TCGA-27-2526	5	5	4	NA	0.0833	0.2218	2.2207
TCGA-02-0028	4	7	6	63	0.1752	0.164	1.9942
TCGA-76-4931	13	7	3	NA	0.1194	0.3807	2.788
TCGA-12-0828	1	0	0	NA	0.1131	0.102	1.965
TCGA-06-0137	2	2	0	NA	0.0738	0.1922	2.1058
TCGA-08-0344	25	19	6	NA	0.2186	0.2046	1.9006
TCGA-14-1454	3	1	5	NA	0.1309	0.3453	2.9733
TCGA-08-0358	5	3	1	NA	0.1389	0.1454	2.9338
TCGA-76-4925	9	3	6	NA	0.2317	0.3242	1.8632
TCGA-76-6192	0	2	2	NA	0.1204	0.104	1.9449
TCGA-14-0867	9	5	8	NA	0.1996	0.5707	3.5554
TCGA-02-2470	11	4	8	NA	0.1913	0.1432	1.9504
TCGA-74-6581	2	1	5	NA	0.1423	0.2064	1.9652
TCGA-12-1091	3	2	2	NA	0.2277	0.2479	1.842
TCGA-02-0083	5	6	4	140	0.0956	0.1329	2.1451
TCGA-06-5856	14	10	3	NA	0.2911	0.5818	4.5583
TCGA-12-0780	7	2	6	NA	0.0891	0.2414	4.0973
TCGA-28-1752	1	4	9	NA	0.1812	0.2503	2.176
TCGA-12-0776	9	10	18	NA	0.3479	0.401	1.7703
TCGA-02-0060	9	10	3	NA	0.0606	0.254	4.1511
TCGA-06-6701	3	4	3	NA	0.1126	0.0674	1.9426
TCGA-06-0745	7	9	7	NA	0.2115	0.2789	1.9108
TCGA-19-2624	2	2	0	NA	0.1118	0.1026	1.9903
TCGA-08-0345	1	0	0	46	0.0829	0.1465	2.1623
TCGA-08-0392	18	6	4	NA	0.1806	0.2368	1.9471
TCGA-76-6286	0	0	0	NA	0.2275	0.2828	1.8379
TCGA-26-1799	2	1	0	NA	0.1149	0.1599	2.0097
TCGA-06-0188	7	4	7	NA	0.2403	0.3422	1.9535
TCGA-32-2632	1	6	3	NA	0.0997	0.1336	2.128
TCGA-14-1402	7	2	7	NA	0.1182	0.2114	4.1269
TCGA-26-1439	5	1	1	NA	0.2053	0.2902	2.6638
TCGA-12-0615	7	10	7	NA	0.2468	0.2735	2.0016
TCGA-14-1401	2	3	1	NA	0.1249	0.1029	1.9989
TCGA-76-6662	4	3	5	NA	0.1427	0.1435	1.9798
TCGA-02-0089	2	4	2	23	0.1416	0.1889	1.9582
TCGA-12-3649	2	6	2	NA	0.1554	0.2183	1.969
TCGA-14-1821	12	6	5	NA	0.1861	0.1192	1.8926
TCGA-14-0790	1	7	2	NA	0.099	0.1958	2.1273
TCGA-19-1789	4	2	0	NA	0.0681	0.1788	2.1122
TCGA-19-2620	6	2	2	NA	0.2442	0.184	1.9122
TCGA-02-0021	0	3	1	12	0.0825	0.2124	2.0937
TCGA-02-0016	24	15	7	NA	0.3444	0.423	1.7811
TCGA-28-1746	2	2	1	NA	0.1022	0.2252	2.1653
TCGA-12-0616	1	0	4	NA	0.1286	0.1467	1.9802
TCGA-76-6656	2	2	2	NA	0.1176	0.1745	1.988
TCGA-14-4157	9	8	6	NA	0.1711	0.1935	1.9078
TCGA-15-1446	4	1	0	NA	0.1106	0.1198	1.9967
TCGA-02-0115	4	7	5	39	0.262	0.3053	1.8261
TCGA-14-0783	9	2	18	NA	0.3022	0.3841	1.9259
TCGA-06-5418	3	4	7	NA	0.1613	0.1931	1.9835
TCGA-76-6283	4	4	3	NA	0.1975	0.3738	2.1515
TCGA-74-6575	4	4	6	NA	0.1484	0.2509	2.049
TCGA-06-0157	1	2	0	NA	0.0668	0.1527	2.1348
TCGA-12-0692	4	5	3	NA	0.1001	0.2177	2.0574
TCGA-28-5215	4	3	7	NA	0.3026	0.3147	1.8
TCGA-06-0646	2	1	3	21	0.2057	0.1944	1.8904
TCGA-28-2506	14	11	10	NA	0.2083	0.5121	2.406
TCGA-06-0145	3	1	1	194	0.0817	0.2022	2.1134
TCGA-02-0014	14	10	9	36	0.1936	0.176	1.9837
TCGA-12-0778	5	3	6	NA	0.1548	0.3289	2.1617
TCGA-12-0707	4	2	4	NA	0.1798	0.2793	1.9447
TCGA-06-1087	11	9	15	NA	0.2783	0.4931	3.3956
TCGA-28-5204	6	4	7	NA	0.2472	0.229	1.9885
TCGA-26-5134	0	0	0	NA	0.1426	0.0974	1.9397
TCGA-16-1045	1	1	6	NA	0.2366	0.303	1.9329
TCGA-08-0346	15	23	0	NA	0.0558	0.4207	4.011
TCGA-08-0373	3	1	5	21	0.2217	0.2359	1.873
TCGA-76-6282	4	1	3	NA	0.2098	0.199	1.8836
TCGA-41-3915	10	7	10	NA	0.2055	0.495	2.9094
TCGA-12-1598	15	5	14	NA	0.1991	0.4395	2.9349
TCGA-19-1388	23	16	10	NA	0.2511	0.6053	3.3417
TCGA-19-0962	3	7	2	NA	0.1205	0.2048	2.0252
TCGA-16-1047	2	3	2	NA	0.1245	0.1586	2.0332
TCGA-02-2483	20	16	2	NA	0.1305	0.44	3.2782
TCGA-02-0011	12	3	12	NA	0.3018	0.3388	1.7773
TCGA-32-4210	12	7	5	NA	0.163	0.6679	3.5987
TCGA-76-4935	2	1	6	NA	0.1374	0.207	1.9701
TCGA-08-0349	4	3	14	NA	0.3412	0.2581	1.9672
TCGA-12-1096	1	0	0	NA	0.2208	0.3702	2.0033
TCGA-14-1395	7	3	7	NA	0.1503	0.1819	3.8852
TCGA-19-5959	4	4	0	NA	0.0725	0.1869	2.0827
TCGA-19-1786	9	4	4	NA	0.1337	0.2731	2.0372
TCGA-12-1088	9	10	12	NA	0.3051	0.3922	2.036
TCGA-27-2523	6	7	3	NA	0.131	0.1741	1.9875
TCGA-BB-4224	19	8	10	82	0.2482	0.4854	3.2321
TCGA-BB-4225	10	6	7	81	0.192	0.601	3.4921
TCGA-CN-4735	18	8	19	158	0.3525	0.2849	1.8565
TCGA-CN-5361	29	17	12	118	0.2933	0.5125	2.912
TCGA-CN-4726	26	10	9	85	0.1886	0.3033	2.0131
TCGA-BA-4075	22	15	20	177	0.3859	0.4669	2.6232
TCGA-CN-4729	23	15	17	160	0.3779	0.4804	1.9815
TCGA-CN-4741	13	15	2	179	0.0691	0.2779	4.3305
TCGA-BA-4076	16	6	21	342	0.474	0.366	1.9533
TCGA-BB-4228	8	10	8	37	0.1717	0.204	2.0264
TCGA-CN-5355	11	9	10	98	0.4216	0.4031	1.7546
TCGA-CN-4730	12	5	17	174	0.3331	0.5106	2.9127
TCGA-BA-4077	19	13	11	340	0.1634	0.2395	2.2182
TCGA-CN-4731	16	6	7	115	0.3318	0.3062	2.1681
TCGA-BA-4078	14	5	13	477	0.4869	0.4368	1.7551
TCGA-CN-4723	25	14	14	954	0.2443	0.5721	3.4369
TCGA-BA-5151	5	5	4	87	0.1062	0.1151	2.0882
TCGA-CN-4725	14	6	4	57	0.132	0.605	3.3189
TCGA-CN-5373	10	6	5	159	0.0936	0.1669	2.2116
TCGA-BA-5153	6	7	8	49	0.1844	0.2053	1.9426
TCGA-CN-5374	13	1	11	190	0.2062	0.561	3.7639
TCGA-CN-5363	18	7	19	198	0.3508	0.5148	2.0545
TCGA-BB-4223	3	3	7	316	0.1098	0.316	2.1674
TCGA-CN-4727	22	10	11	434	0.1856	0.4663	3.136
TCGA-BA-4074	16	4	14	151	0.4101	0.3807	1.8015
TCGA-CN-5365	23	19	30	92	0.4901	0.3151	1.74
TCGA-CN-5366	17	10	10	103	0.325	0.2878	1.982
TCGA-CN-5367	20	17	15	111	0.441	0.4087	1.9809
TCGA-CN-5356	13	11	12	382	0.2025	0.289	2.1204
TCGA-CN-4734	7	5	9	165	0.1599	0.167	2.1382
TCGA-CN-4737	21	20	16	51	0.2187	0.7127	3.0111
TCGA-CN-4722	2	0	1	NA	0.0266	0.0805	2.1339
TCGA-CV-7255	17	12	8	104	0.1511	0.5807	3.6609
TCGA-CR-7385	7	8	8	52	0.1967	0.1432	1.8828
TCGA-CR-7372	18	21	16	52	0.3031	0.5788	2.6639
TCGA-CR-7388	22	13	16	779	0.2607	0.3045	2.3951
TCGA-CR-7398	19	16	17	366	0.4123	0.5319	2.317
TCGA-BA-7269	22	12	11	98	0.2978	0.6797	3.129
TCGA-CV-7261	24	20	12	119	0.3143	0.7242	4.3185
TCGA-CV-7250	11	10	3	224	0.0499	0.2118	4.3628
TCGA-CR-7371	15	11	12	310	0.404	0.3342	1.9357
TCGA-CV-7263	9	4	9	114	0.177	0.4349	2.3671
TCGA-CV-7252	4	4	2	230	0.1989	0.0964	2.1022
TCGA-CR-7374	27	26	33	383	0.4668	0.5126	3.4259
TCGA-CV-7253	14	9	11	186	0.2153	0.2462	2.0041
TCGA-CV-7254	30	29	15	272	0.3987	0.5423	2.7234
TCGA-CR-7365	20	6	13	180	0.2135	0.7063	3.4466
TCGA-CR-7373	6	13	11	119	0.2052	0.2377	1.8967
TCGA-CR-7390	20	27	13	140	0.2385	0.707	3.1001
TCGA-CR-7399	31	34	20	282	0.4261	0.5696	2.823
TCGA-CR-7391	0	0	0	NA	0.0046	0.0024	2.0929
TCGA-CR-7364	15	7	13	473	0.2577	0.3025	1.8852
TCGA-CR-7402	12	4	10	970	0.2949	0.3042	1.9671
TCGA-CR-7389	24	25	26	115	0.5076	0.5589	1.9597
TCGA-CR-7380	20	20	11	90	0.2835	0.3891	3.8329
TCGA-CQ-A4CH	1	0	1	NA	0.0339	0.0032	1.9848
TCGA-MT-A51W	11	6	17	NA	0.6265	0.6011	1.7012
TCGA-MT-A51X	13	9	16	NA	0.3343	0.5279	2.5931
TCGA-CQ-A4CI	21	19	24	NA	0.5313	0.4714	1.7696
TCGA-BA-A4IH	21	4	14	NA	0.3031	0.3311	1.7785
TCGA-CV-A463	2	0	3	NA	0.1087	0.1791	2.3287
TCGA-CV-A465	16	4	27	NA	0.5839	0.6328	1.5281
TCGA-CV-A461	12	7	7	NA	0.2418	0.2821	2.0383
TCGA-BA-A4IG	24	43	11	NA	0.1901	0.6514	3.4109
TCGA-CQ-A4CG	9	3	9	NA	0.129	0.261	2.3408
TCGA-F7-A50G	31	24	17	NA	0.3024	0.4367	2.452
TCGA-CQ-7065	7	2	10	30	0.2075	0.3491	2.0039
TCGA-CV-7413	11	5	11	76	0.2608	0.3216	2.0409
TCGA-CV-7406	11	8	14	191	0.2697	0.3173	1.9678
TCGA-CV-7407	16	9	10	134	0.2446	0.6448	3.8114
TCGA-CV-7410	2	3	2	40	0.0443	0.0148	1.9808
TCGA-CQ-6221	19	28	16	116	0.2709	0.402	3.6437
TCGA-CV-7411	4	3	4	125	0.0668	0.0024	2.1857
TCGA-CQ-7068	5	1	5	111	0.0536	0.1092	4.3969
TCGA-CX-7086	24	16	18	236	0.2303	0.568	3.2473
TCGA-BB-7862	15	7	14	401	0.3978	0.4187	1.7734
TCGA-BB-7864	20	10	9	74	0.2461	0.2423	2.0525
TCGA-BB-7870	21	12	3	68	0.1551	0.7063	4.08
TCGA-BB-7863	10	5	12	55	0.1856	0.1182	2.1553
TCGA-BB-7866	6	4	7	56	0.1111	0.1279	1.9199
TCGA-BB-7861	10	7	8	NA	0.176	0.4638	2.156
TCGA-F7-8298	16	9	19	NA	0.4393	0.295	1.9982
TCGA-D6-8569	7	1	6	NA	0.2147	0.2565	1.9211
TCGA-HD-8635	20	15	16	NA	0.2974	0.3545	2.0513
TCGA-BB-8601	22	5	23	NA	0.4385	0.5651	2.8745
TCGA-H7-8501	9	5	10	NA	0.1434	0.1997	2.0347
TCGA-CQ-7063	5	4	1	NA	0.0303	0.1003	2.2607
TCGA-H7-8502	14	5	13	NA	0.2394	0.2847	2.0416
TCGA-CQ-7064	16	8	15	NA	0.438	0.4142	1.9403
TCGA-HD-8224	31	28	16	NA	0.4775	0.4914	2.913
TCGA-CQ-7069	7	2	8	NA	0.2816	0.2508	1.9948
TCGA-HD-8314	15	16	9	NA	0.1839	0.326	2.1956
TCGA-D6-8568	23	15	15	NA	0.3032	0.3173	1.9895
TCGA-CR-5243	15	8	9	68	0.1448	0.2854	3.97
TCGA-CR-5250	3	4	5	37	0.0836	0.0708	2.8194
TCGA-CV-5431	22	10	1	90	0.0432	0.4916	5.283
TCGA-CV-5436	12	6	10	107	0.2378	0.3101	2.1478
TCGA-CV-5440	23	8	18	116	0.363	0.6356	3.157
TCGA-CV-5441	18	17	9	377	0.2833	0.6128	2.3846
TCGA-BA-5555	20	9	18	131	0.486	0.6374	3.1558
TCGA-CV-5442	4	1	18	268	0.2941	0.3974	2.6553
TCGA-CN-4739	16	9	20	216	0.4217	0.3708	1.9348
TCGA-CR-5249	7	5	4	44	0.0897	0.0844	2.1639
TCGA-BA-5149	21	26	18	120	0.285	0.5686	2.7138
TCGA-BA-5558	14	7	11	169	0.2105	0.2988	1.9844
TCGA-BA-5559	18	10	25	80	0.4495	0.4414	2.1555
TCGA-CV-5443	5	8	9	65	0.1489	0.1268	1.8815
TCGA-CV-5444	11	15	29	146	0.4113	0.4968	1.8337
TCGA-CV-5970	16	10	11	177	0.2611	0.3799	3.1967
TCGA-CV-5978	24	19	12	174	0.3185	0.5539	3.0767
TCGA-CQ-5330	8	5	6	57	0.1265	0.3622	2.4446
TCGA-CV-5966	19	16	16	110	0.268	0.4647	2.0668
TCGA-CV-6003	21	15	14	92	0.2906	0.6325	3.556
TCGA-CN-6021	11	6	11	305	0.4674	0.4019	1.8326
TCGA-CQ-5329	21	9	14	30	0.2464	0.3947	4.9331
TCGA-CN-6023	25	9	31	112	0.5487	0.446	2.7768
TCGA-CQ-5332	26	19	18	144	0.3187	0.6671	3.3908
TCGA-CV-5430	27	19	16	160	0.3663	0.5682	3.5275
TCGA-CV-5973	22	10	5	55	0.2678	0.4691	3.1069
TCGA-CV-6441	20	8	17	238	0.3252	0.5641	3.615
TCGA-CN-6024	23	13	17	188	0.3703	0.6118	2.8583
TCGA-CV-6436	2	0	7	75	0.0858	0.0868	2.0166
TCGA-CQ-5324	2	1	8	63	0.1293	0.0261	1.9726
TCGA-CV-5432	34	17	21	281	0.392	0.7625	4.5973
TCGA-CV-5976	12	5	22	76	0.3615	0.3521	1.8153
TCGA-CQ-5323	23	13	5	66	0.0768	0.3783	3.7564
TCGA-CV-5434	20	12	13	144	0.4106	0.6735	3.0436
TCGA-CQ-5327	4	1	7	239	0.1491	0.0481	2.1438
TCGA-CV-5435	24	11	12	120	0.2242	0.5467	3.5467
TCGA-CV-5439	12	11	12	107	0.2072	0.4	2.1426
TCGA-CV-5979	13	7	10	34	0.211	0.2741	1.9987
TCGA-CN-6010	22	13	12	162	0.2766	0.4946	3.0505
TCGA-CN-6011	23	10	27	379	0.4865	0.476	2.876
TCGA-CN-6013	21	9	8	201	0.1252	0.3441	2.2581
TCGA-CV-6433	6	3	7	58	0.112	0.2422	2.1076
TCGA-CV-5971	1	3	1	31	0.0224	0.0042	1.9858
TCGA-CN-6016	8	9	10	123	0.1969	0.1934	1.9587
TCGA-CN-6017	0	0	0	NA	0.0025	0.0014	2.0012
TCGA-CN-6019	5	1	0	131	0.1	0.0902	3.1091
TCGA-CV-5977	19	7	5	89	0.1359	0.5828	3.6844
TCGA-CR-6493	15	20	10	41	0.1508	0.4193	3.604
TCGA-CQ-5326	22	12	25	231	0.3746	0.4227	1.8325
TCGA-CR-6482	7	4	9	48	0.1237	0.2222	2.2144
TCGA-BB-4227	15	13	16	281	0.3422	0.3163	1.9731
TCGA-BA-6873	15	13	5	66	0.0885	0.7254	3.2322
TCGA-CR-6487	11	10	13	133	0.2879	0.2734	2.0955
TCGA-DQ-5631	15	8	13	93	0.2141	0.5566	3.0151
TCGA-BA-6869	10	7	17	490	0.319	0.244	2.0159
TCGA-BA-5152	12	3	16	553	0.4804	0.4069	1.5688
TCGA-BA-6870	18	7	29	98	0.4662	0.6194	1.8631
TCGA-CR-6467	9	7	8	43	0.3076	0.5332	2.3934
TCGA-D6-6516	19	19	9	2021	0.1355	0.6179	3.1462
TCGA-BA-6871	15	9	9	141	0.131	0.4443	2.9995
TCGA-CR-6480	6	11	9	123	0.1392	0.125	1.9608
TCGA-BA-6872	27	16	7	168	0.2429	0.4882	4.3489
TCGA-CR-6471	4	1	7	133	0.1241	0.1403	2.0402
TCGA-CR-6470	6	8	8	39	0.1604	0.1924	1.9831
TCGA-CR-6473	6	8	8	91	0.1867	0.3013	2.066
TCGA-CN-4733	0	0	0	32	0.0066	0.001	2.0001
[truncated: 3,372 more rows]
