# Supplementary material for: Pan-cancer analysis of genomic scar signatures associated with homologous recombination deficiency suggests novel indications for existing cancer drugs
Source: Biomark Res. 2015 May 1;3:9. doi: 10.1186/s40364-015-0033-4 (PMC4443545; doi:10.1186/s40364-015-0033-4)
Supplement: Additional file 9: — Supplementary methods. R source code with implementations of the algorithms to quantify NtAI, LST and HRD-LOH. [file 40364_2015_33_MOESM9_ESM.zip]

Archive with 1 entries (1 files):
- 40364_2015_33_add9.r
